# Supplementary material for: Identifying differentially regulated subnetworks from phosphoproteomic data
Source: BMC Bioinformatics. 2010 Jun 28;11:351. doi: 10.1186/1471-2105-11-351 (PMC2914729; doi:10.1186/1471-2105-11-351)
Supplement: Additional file 2 — Complete set of extracted subnetworks from sorafenib data. This file contains the set of all significant subnetworks and single nodes that have been extracted from the sorafenib mode of action data with SubExtractor. Two normal distributions as described in the Methods section were used to model the distribution of non-regulated and regulated phosphosites. The open source software Cytoscape http://www.cytoscape.org/ is required to view this file. If the file has the format *.zip you have to re-name it to *.cys in order to be able to open it with Cytoscape. [file 1471-2105-11-351-S2.ZIP]

Archive with 6 entries (6 files):
- CytoscapeSession-2010_04_29-14_03/subgraphs_combined_significant.txt.xgmml
- CytoscapeSession-2010_04_29-14_03/cysession.xml
- CytoscapeSession-2010_04_29-14_03/session_vizmap.props
- CytoscapeSession-2010_04_29-14_03/session_cytoscape.props
- CytoscapeSession-2010_04_29-14_03/session_bookmarks.xml
- CytoscapeSession-2010_04_29-14_03/plugins/AttributeBrowserPlugin/attributeBrowser.props
