# Supplementary material for: Identifying differentially regulated subnetworks from phosphoproteomic data
Source: BMC Bioinformatics. 2010 Jun 28;11:351. doi: 10.1186/1471-2105-11-351 (PMC2914729; doi:10.1186/1471-2105-11-351)
Supplement: Additional file 2 — Complete set of extracted subnetworks from sorafenib data. This file contains the set of all significant subnetworks and single nodes that have been extracted from the sorafenib mode of action data with SubExtractor. Two normal distributions as described in the Methods section were used to model the distribution of non-regulated and regulated phosphosites. The open source software Cytoscape http://www.cytoscape.org/ is required to view this file. If the file has the format *.zip you have to re-name it to *.cys in order to be able to open it with Cytoscape. [file 1471-2105-11-351-S2.ZIP › CytoscapeSession-2010_04_29-14_03/session_vizmap.props]

#This file specifies visual mappings for Cytoscape and has been automatically generated.
# WARNING: any changes you make to this file while Cytoscape is running may be overwritten.
# Any changes may make these visual mappings unreadable.
# Please make sure you know what you are doing before modifying this file by hand.
#
#Thu Apr 29 14:03:47 CEST 2010
edgeAppearanceCalculator.Sample1.defaultEdgeColor=0,0,0
edgeAppearanceCalculator.Sample1.defaultEdgeFont=Default,plain,10
edgeAppearanceCalculator.Sample1.defaultEdgeFontSize=10.0
edgeAppearanceCalculator.Sample1.defaultEdgeLabel=
edgeAppearanceCalculator.Sample1.defaultEdgeLabelColor=0,0,0
edgeAppearanceCalculator.Sample1.defaultEdgeLabelOpacity=255
edgeAppearanceCalculator.Sample1.defaultEdgeLabelPosition=C,C,c,0,0
edgeAppearanceCalculator.Sample1.defaultEdgeLineStyle=SOLID
edgeAppearanceCalculator.Sample1.defaultEdgeLineWidth=1.0
edgeAppearanceCalculator.Sample1.defaultEdgeOpacity=255
edgeAppearanceCalculator.Sample1.defaultEdgeSourceArrowColor=0,0,0
edgeAppearanceCalculator.Sample1.defaultEdgeSourceArrowOpacity=255
edgeAppearanceCalculator.Sample1.defaultEdgeSourceArrowShape=NONE
edgeAppearanceCalculator.Sample1.defaultEdgeTargetArrowColor=0,0,0
edgeAppearanceCalculator.Sample1.defaultEdgeTargetArrowOpacity=255
edgeAppearanceCalculator.Sample1.defaultEdgeTargetArrowShape=NONE
edgeAppearanceCalculator.Sample1.defaultEdgeToolTip=
edgeAppearanceCalculator.Sample1.defaultNodeBorderColor=0,0,0
edgeAppearanceCalculator.Sample1.defaultNodeBorderOpacity=255
edgeAppearanceCalculator.Sample1.defaultNodeFillColor=255,255,255
edgeAppearanceCalculator.Sample1.defaultNodeFont=Default,plain,12
edgeAppearanceCalculator.Sample1.defaultNodeFontSize=12.0
edgeAppearanceCalculator.Sample1.defaultNodeHight=30.0
edgeAppearanceCalculator.Sample1.defaultNodeLabel=
edgeAppearanceCalculator.Sample1.defaultNodeLabelColor=0,0,0
edgeAppearanceCalculator.Sample1.defaultNodeLabelOpacity=255
edgeAppearanceCalculator.Sample1.defaultNodeLabelPosition=C,C,c,0,0
edgeAppearanceCalculator.Sample1.defaultNodeLineStyle=SOLID
edgeAppearanceCalculator.Sample1.defaultNodeLineWidth=1.0
edgeAppearanceCalculator.Sample1.defaultNodeOpacity=255
edgeAppearanceCalculator.Sample1.defaultNodeShape=rect
edgeAppearanceCalculator.Sample1.defaultNodeSize=35.0
edgeAppearanceCalculator.Sample1.defaultNodeToolTip=
edgeAppearanceCalculator.Sample1.defaultNodeWidth=70.0
edgeAppearanceCalculator.Sample1.edgeColorCalculator=BasicDiscrete
edgeAppearanceCalculator.Sample1.edgeLabelCalculator=EdgeLabel
edgeAppearanceCalculator.Sample1.edgeLineStyleCalculator=Sample1-Edge Line Style-Discrete Mapper
edgeAppearanceCalculator.Sample1.nodeSizeLocked=true
edgeAppearanceCalculator.Solid.defaultEdgeColor=204,204,204
edgeAppearanceCalculator.Solid.defaultEdgeFont=SanSerif,plain,10
edgeAppearanceCalculator.Solid.defaultEdgeFontSize=10.0
edgeAppearanceCalculator.Solid.defaultEdgeLabel=
edgeAppearanceCalculator.Solid.defaultEdgeLabelColor=102,102,102
edgeAppearanceCalculator.Solid.defaultEdgeLabelOpacity=190
edgeAppearanceCalculator.Solid.defaultEdgeLabelPosition=C,C,c,0,0
edgeAppearanceCalculator.Solid.defaultEdgeLineStyle=SOLID
edgeAppearanceCalculator.Solid.defaultEdgeLineWidth=12.0
edgeAppearanceCalculator.Solid.defaultEdgeOpacity=255
edgeAppearanceCalculator.Solid.defaultEdgeSourceArrowColor=0,0,0
edgeAppearanceCalculator.Solid.defaultEdgeSourceArrowOpacity=255
edgeAppearanceCalculator.Solid.defaultEdgeSourceArrowShape=NONE
edgeAppearanceCalculator.Solid.defaultEdgeTargetArrowColor=0,0,0
edgeAppearanceCalculator.Solid.defaultEdgeTargetArrowOpacity=255
edgeAppearanceCalculator.Solid.defaultEdgeTargetArrowShape=NONE
edgeAppearanceCalculator.Solid.defaultEdgeToolTip=
edgeAppearanceCalculator.Solid.defaultNodeBorderColor=0,0,0
edgeAppearanceCalculator.Solid.defaultNodeBorderOpacity=255
edgeAppearanceCalculator.Solid.defaultNodeFillColor=255,255,255
edgeAppearanceCalculator.Solid.defaultNodeFont=Default,plain,12
edgeAppearanceCalculator.Solid.defaultNodeFontSize=12.0
edgeAppearanceCalculator.Solid.defaultNodeHight=30.0
edgeAppearanceCalculator.Solid.defaultNodeLabel=
edgeAppearanceCalculator.Solid.defaultNodeLabelColor=0,0,0
edgeAppearanceCalculator.Solid.defaultNodeLabelOpacity=255
edgeAppearanceCalculator.Solid.defaultNodeLabelPosition=C,C,c,0,0
edgeAppearanceCalculator.Solid.defaultNodeLineStyle=SOLID
edgeAppearanceCalculator.Solid.defaultNodeLineWidth=1.0
edgeAppearanceCalculator.Solid.defaultNodeOpacity=255
edgeAppearanceCalculator.Solid.defaultNodeShape=rect
edgeAppearanceCalculator.Solid.defaultNodeSize=35.0
edgeAppearanceCalculator.Solid.defaultNodeToolTip=
edgeAppearanceCalculator.Solid.defaultNodeWidth=70.0
edgeAppearanceCalculator.Solid.edgeLabelCalculator=Solid-Edge Label-Passthrough Mapper
edgeAppearanceCalculator.Solid.nodeSizeLocked=true
edgeAppearanceCalculator.Universe.defaultEdgeColor=255,255,255
edgeAppearanceCalculator.Universe.defaultEdgeFont=SanSerif,plain,10
edgeAppearanceCalculator.Universe.defaultEdgeFontSize=10.0
edgeAppearanceCalculator.Universe.defaultEdgeLabel=
edgeAppearanceCalculator.Universe.defaultEdgeLabelColor=0,0,0
edgeAppearanceCalculator.Universe.defaultEdgeLabelOpacity=255
edgeAppearanceCalculator.Universe.defaultEdgeLabelPosition=C,C,c,0,0
edgeAppearanceCalculator.Universe.defaultEdgeLineStyle=LONG_DASH
edgeAppearanceCalculator.Universe.defaultEdgeLineWidth=3.0
edgeAppearanceCalculator.Universe.defaultEdgeOpacity=100
edgeAppearanceCalculator.Universe.defaultEdgeSourceArrowColor=0,0,0
edgeAppearanceCalculator.Universe.defaultEdgeSourceArrowOpacity=255
edgeAppearanceCalculator.Universe.defaultEdgeSourceArrowShape=NONE
edgeAppearanceCalculator.Universe.defaultEdgeTargetArrowColor=0,0,0
edgeAppearanceCalculator.Universe.defaultEdgeTargetArrowOpacity=255
edgeAppearanceCalculator.Universe.defaultEdgeTargetArrowShape=NONE
edgeAppearanceCalculator.Universe.defaultEdgeToolTip=
edgeAppearanceCalculator.Universe.defaultNodeBorderColor=0,0,0
edgeAppearanceCalculator.Universe.defaultNodeBorderOpacity=255
edgeAppearanceCalculator.Universe.defaultNodeFillColor=255,255,255
edgeAppearanceCalculator.Universe.defaultNodeFont=Default,plain,12
edgeAppearanceCalculator.Universe.defaultNodeFontSize=12.0
edgeAppearanceCalculator.Universe.defaultNodeHight=30.0
edgeAppearanceCalculator.Universe.defaultNodeLabel=
edgeAppearanceCalculator.Universe.defaultNodeLabelColor=0,0,0
edgeAppearanceCalculator.Universe.defaultNodeLabelOpacity=255
edgeAppearanceCalculator.Universe.defaultNodeLabelPosition=C,C,c,0,0
edgeAppearanceCalculator.Universe.defaultNodeLineStyle=SOLID
edgeAppearanceCalculator.Universe.defaultNodeLineWidth=1.0
edgeAppearanceCalculator.Universe.defaultNodeOpacity=255
edgeAppearanceCalculator.Universe.defaultNodeShape=rect
edgeAppearanceCalculator.Universe.defaultNodeSize=35.0
edgeAppearanceCalculator.Universe.defaultNodeToolTip=
edgeAppearanceCalculator.Universe.defaultNodeWidth=70.0
edgeAppearanceCalculator.Universe.nodeSizeLocked=true
edgeAppearanceCalculator.default.defaultEdgeColor=0,0,255
edgeAppearanceCalculator.default.defaultEdgeFont=Default,plain,10
edgeAppearanceCalculator.default.defaultEdgeFontSize=10.0
edgeAppearanceCalculator.default.defaultEdgeLabel=
edgeAppearanceCalculator.default.defaultEdgeLabelColor=0,0,0
edgeAppearanceCalculator.default.defaultEdgeLabelOpacity=255
edgeAppearanceCalculator.default.defaultEdgeLabelPosition=C,C,c,0,0
edgeAppearanceCalculator.default.defaultEdgeLineStyle=SOLID
edgeAppearanceCalculator.default.defaultEdgeLineWidth=1.5
edgeAppearanceCalculator.default.defaultEdgeOpacity=255
edgeAppearanceCalculator.default.defaultEdgeSourceArrowColor=0,0,0
edgeAppearanceCalculator.default.defaultEdgeSourceArrowOpacity=255
edgeAppearanceCalculator.default.defaultEdgeSourceArrowShape=NONE
edgeAppearanceCalculator.default.defaultEdgeTargetArrowColor=0,0,0
edgeAppearanceCalculator.default.defaultEdgeTargetArrowOpacity=255
edgeAppearanceCalculator.default.defaultEdgeTargetArrowShape=NONE
edgeAppearanceCalculator.default.defaultEdgeToolTip=
edgeAppearanceCalculator.default.defaultNodeBorderColor=0,0,0
edgeAppearanceCalculator.default.defaultNodeBorderOpacity=255
edgeAppearanceCalculator.default.defaultNodeFillColor=255,255,255
edgeAppearanceCalculator.default.defaultNodeFont=Default,plain,12
edgeAppearanceCalculator.default.defaultNodeFontSize=12.0
edgeAppearanceCalculator.default.defaultNodeHight=30.0
edgeAppearanceCalculator.default.defaultNodeLabel=
edgeAppearanceCalculator.default.defaultNodeLabelColor=0,0,0
edgeAppearanceCalculator.default.defaultNodeLabelOpacity=255
edgeAppearanceCalculator.default.defaultNodeLabelPosition=C,C,c,0,0
edgeAppearanceCalculator.default.defaultNodeLineStyle=SOLID
edgeAppearanceCalculator.default.defaultNodeLineWidth=1.0
edgeAppearanceCalculator.default.defaultNodeOpacity=255
edgeAppearanceCalculator.default.defaultNodeShape=rect
edgeAppearanceCalculator.default.defaultNodeSize=35.0
edgeAppearanceCalculator.default.defaultNodeToolTip=
edgeAppearanceCalculator.default.defaultNodeWidth=70.0
edgeAppearanceCalculator.default.nodeSizeLocked=true
edgeColorCalculator.BasicDiscrete.mapping.controller=interaction
edgeColorCalculator.BasicDiscrete.mapping.controllerType=4
edgeColorCalculator.BasicDiscrete.mapping.map.pd=255,0,51
edgeColorCalculator.BasicDiscrete.mapping.map.pp=0,204,0
edgeColorCalculator.BasicDiscrete.mapping.type=DiscreteMapping
edgeColorCalculator.BasicDiscrete.visualPropertyType=EDGE_COLOR
edgeLabelCalculator.EdgeLabel.mapping.controller=interaction
edgeLabelCalculator.EdgeLabel.mapping.type=PassThroughMapping
edgeLabelCalculator.EdgeLabel.visualPropertyType=EDGE_LABEL
edgeLabelCalculator.Solid-Edge\ Label-Passthrough\ Mapper.mapping.controller=interaction
edgeLabelCalculator.Solid-Edge\ Label-Passthrough\ Mapper.mapping.type=PassThroughMapping
edgeLabelCalculator.Solid-Edge\ Label-Passthrough\ Mapper.visualPropertyType=EDGE_LABEL
edgeLineStyleCalculator.Sample1-Edge\ Line\ Style-Discrete\ Mapper.mapping.controller=interaction
edgeLineStyleCalculator.Sample1-Edge\ Line\ Style-Discrete\ Mapper.mapping.controllerType=4
edgeLineStyleCalculator.Sample1-Edge\ Line\ Style-Discrete\ Mapper.mapping.map.pd=LONG_DASH
edgeLineStyleCalculator.Sample1-Edge\ Line\ Style-Discrete\ Mapper.mapping.map.pp=SOLID
edgeLineStyleCalculator.Sample1-Edge\ Line\ Style-Discrete\ Mapper.mapping.type=DiscreteMapping
edgeLineStyleCalculator.Sample1-Edge\ Line\ Style-Discrete\ Mapper.visualPropertyType=EDGE_LINE_STYLE
globalAppearanceCalculator.Sample1.defaultBackgroundColor=255,255,255
globalAppearanceCalculator.Sample1.defaultEdgeReverseSelectionColor=0,255,0
globalAppearanceCalculator.Sample1.defaultEdgeSelectionColor=255,0,0
globalAppearanceCalculator.Sample1.defaultNodeReverseSelectionColor=0,255,0
globalAppearanceCalculator.Sample1.defaultNodeSelectionColor=255,255,0
globalAppearanceCalculator.Sample1.defaultSloppySelectionColor=128,128,128
globalAppearanceCalculator.Solid.defaultBackgroundColor=255,255,255
globalAppearanceCalculator.Solid.defaultEdgeReverseSelectionColor=0,255,0
globalAppearanceCalculator.Solid.defaultEdgeSelectionColor=255,0,0
globalAppearanceCalculator.Solid.defaultNodeReverseSelectionColor=0,255,0
globalAppearanceCalculator.Solid.defaultNodeSelectionColor=255,255,0
globalAppearanceCalculator.Solid.defaultSloppySelectionColor=128,128,128
globalAppearanceCalculator.Universe.defaultBackgroundColor=0,0,0
globalAppearanceCalculator.Universe.defaultEdgeReverseSelectionColor=0,255,0
globalAppearanceCalculator.Universe.defaultEdgeSelectionColor=255,0,0
globalAppearanceCalculator.Universe.defaultNodeReverseSelectionColor=0,255,0
globalAppearanceCalculator.Universe.defaultNodeSelectionColor=255,255,0
globalAppearanceCalculator.Universe.defaultSloppySelectionColor=128,128,128
globalAppearanceCalculator.default.defaultBackgroundColor=204,204,255
globalAppearanceCalculator.default.defaultEdgeReverseSelectionColor=0,255,0
globalAppearanceCalculator.default.defaultEdgeSelectionColor=255,0,0
globalAppearanceCalculator.default.defaultNodeReverseSelectionColor=0,255,0
globalAppearanceCalculator.default.defaultNodeSelectionColor=255,255,0
globalAppearanceCalculator.default.defaultSloppySelectionColor=128,128,128
nodeAppearanceCalculator.Sample1.defaultEdgeColor=0,0,0
nodeAppearanceCalculator.Sample1.defaultEdgeFont=SanSerif,plain,10
nodeAppearanceCalculator.Sample1.defaultEdgeFontSize=10.0
nodeAppearanceCalculator.Sample1.defaultEdgeLabel=
nodeAppearanceCalculator.Sample1.defaultEdgeLabelColor=0,0,0
nodeAppearanceCalculator.Sample1.defaultEdgeLabelOpacity=255
nodeAppearanceCalculator.Sample1.defaultEdgeLabelPosition=C,C,c,0,0
nodeAppearanceCalculator.Sample1.defaultEdgeLineStyle=SOLID
nodeAppearanceCalculator.Sample1.defaultEdgeLineWidth=1.0
nodeAppearanceCalculator.Sample1.defaultEdgeOpacity=255
nodeAppearanceCalculator.Sample1.defaultEdgeSourceArrowColor=0,0,0
nodeAppearanceCalculator.Sample1.defaultEdgeSourceArrowOpacity=255
nodeAppearanceCalculator.Sample1.defaultEdgeSourceArrowShape=NONE
nodeAppearanceCalculator.Sample1.defaultEdgeTargetArrowColor=0,0,0
nodeAppearanceCalculator.Sample1.defaultEdgeTargetArrowOpacity=255
nodeAppearanceCalculator.Sample1.defaultEdgeTargetArrowShape=NONE
nodeAppearanceCalculator.Sample1.defaultEdgeToolTip=
nodeAppearanceCalculator.Sample1.defaultNodeBorderColor=0,0,0
nodeAppearanceCalculator.Sample1.defaultNodeBorderOpacity=255
nodeAppearanceCalculator.Sample1.defaultNodeFillColor=204,204,255
nodeAppearanceCalculator.Sample1.defaultNodeFont=Dialog.bold,plain,12
nodeAppearanceCalculator.Sample1.defaultNodeFontSize=12.0
nodeAppearanceCalculator.Sample1.defaultNodeHight=30.0
nodeAppearanceCalculator.Sample1.defaultNodeLabel=
nodeAppearanceCalculator.Sample1.defaultNodeLabelColor=0,0,0
nodeAppearanceCalculator.Sample1.defaultNodeLabelOpacity=255
nodeAppearanceCalculator.Sample1.defaultNodeLabelPosition=C,C,c,0,0
nodeAppearanceCalculator.Sample1.defaultNodeLineStyle=SOLID
nodeAppearanceCalculator.Sample1.defaultNodeLineWidth=0.0
nodeAppearanceCalculator.Sample1.defaultNodeOpacity=255
nodeAppearanceCalculator.Sample1.defaultNodeShape=ellipse
nodeAppearanceCalculator.Sample1.defaultNodeSize=40.0
nodeAppearanceCalculator.Sample1.defaultNodeToolTip=
nodeAppearanceCalculator.Sample1.defaultNodeWidth=70.0
nodeAppearanceCalculator.Sample1.nodeLabelCalculator=NodeLabel
nodeAppearanceCalculator.Sample1.nodeSizeLocked=true
nodeAppearanceCalculator.Solid.defaultEdgeColor=0,0,0
nodeAppearanceCalculator.Solid.defaultEdgeFont=SanSerif,plain,10
nodeAppearanceCalculator.Solid.defaultEdgeFontSize=10.0
nodeAppearanceCalculator.Solid.defaultEdgeLabel=
nodeAppearanceCalculator.Solid.defaultEdgeLabelColor=0,0,0
nodeAppearanceCalculator.Solid.defaultEdgeLabelOpacity=255
nodeAppearanceCalculator.Solid.defaultEdgeLabelPosition=C,C,c,0,0
nodeAppearanceCalculator.Solid.defaultEdgeLineStyle=SOLID
nodeAppearanceCalculator.Solid.defaultEdgeLineWidth=1.0
nodeAppearanceCalculator.Solid.defaultEdgeOpacity=255
nodeAppearanceCalculator.Solid.defaultEdgeSourceArrowColor=0,0,0
nodeAppearanceCalculator.Solid.defaultEdgeSourceArrowOpacity=255
nodeAppearanceCalculator.Solid.defaultEdgeSourceArrowShape=NONE
nodeAppearanceCalculator.Solid.defaultEdgeTargetArrowColor=0,0,0
nodeAppearanceCalculator.Solid.defaultEdgeTargetArrowOpacity=255
nodeAppearanceCalculator.Solid.defaultEdgeTargetArrowShape=NONE
nodeAppearanceCalculator.Solid.defaultEdgeToolTip=
nodeAppearanceCalculator.Solid.defaultNodeBorderColor=0,0,0
nodeAppearanceCalculator.Solid.defaultNodeBorderOpacity=255
nodeAppearanceCalculator.Solid.defaultNodeFillColor=102,102,102
nodeAppearanceCalculator.Solid.defaultNodeFont=Courier 10 Pitch Bold,plain,12
nodeAppearanceCalculator.Solid.defaultNodeFontSize=18.0
nodeAppearanceCalculator.Solid.defaultNodeHight=30.0
nodeAppearanceCalculator.Solid.defaultNodeLabel=
nodeAppearanceCalculator.Solid.defaultNodeLabelColor=0,0,0
nodeAppearanceCalculator.Solid.defaultNodeLabelOpacity=160
nodeAppearanceCalculator.Solid.defaultNodeLabelPosition=S,NW,c,0,5
nodeAppearanceCalculator.Solid.defaultNodeLineStyle=SOLID
nodeAppearanceCalculator.Solid.defaultNodeLineWidth=0.0
nodeAppearanceCalculator.Solid.defaultNodeOpacity=255
nodeAppearanceCalculator.Solid.defaultNodeShape=ellipse
nodeAppearanceCalculator.Solid.defaultNodeSize=40.0
nodeAppearanceCalculator.Solid.defaultNodeToolTip=
nodeAppearanceCalculator.Solid.defaultNodeWidth=70.0
nodeAppearanceCalculator.Solid.nodeLabelCalculator=Solid-Node Label-Passthrough Mapper
nodeAppearanceCalculator.Solid.nodeSizeLocked=true
nodeAppearanceCalculator.Universe.defaultEdgeColor=0,0,0
nodeAppearanceCalculator.Universe.defaultEdgeFont=SanSerif,plain,10
nodeAppearanceCalculator.Universe.defaultEdgeFontSize=10.0
nodeAppearanceCalculator.Universe.defaultEdgeLabel=
nodeAppearanceCalculator.Universe.defaultEdgeLabelColor=0,0,0
nodeAppearanceCalculator.Universe.defaultEdgeLabelOpacity=255
nodeAppearanceCalculator.Universe.defaultEdgeLabelPosition=C,C,c,0,0
nodeAppearanceCalculator.Universe.defaultEdgeLineStyle=SOLID
nodeAppearanceCalculator.Universe.defaultEdgeLineWidth=1.0
nodeAppearanceCalculator.Universe.defaultEdgeOpacity=255
nodeAppearanceCalculator.Universe.defaultEdgeSourceArrowColor=0,0,0
nodeAppearanceCalculator.Universe.defaultEdgeSourceArrowOpacity=255
nodeAppearanceCalculator.Universe.defaultEdgeSourceArrowShape=NONE
nodeAppearanceCalculator.Universe.defaultEdgeTargetArrowColor=0,0,0
nodeAppearanceCalculator.Universe.defaultEdgeTargetArrowOpacity=255
nodeAppearanceCalculator.Universe.defaultEdgeTargetArrowShape=NONE
nodeAppearanceCalculator.Universe.defaultEdgeToolTip=
nodeAppearanceCalculator.Universe.defaultNodeBorderColor=0,0,0
nodeAppearanceCalculator.Universe.defaultNodeBorderOpacity=255
nodeAppearanceCalculator.Universe.defaultNodeFillColor=0,0,0
nodeAppearanceCalculator.Universe.defaultNodeFont=Monospaced.bold,plain,12
nodeAppearanceCalculator.Universe.defaultNodeFontSize=20.0
nodeAppearanceCalculator.Universe.defaultNodeHight=30.0
nodeAppearanceCalculator.Universe.defaultNodeLabel=
nodeAppearanceCalculator.Universe.defaultNodeLabelColor=255,255,204
nodeAppearanceCalculator.Universe.defaultNodeLabelOpacity=180
nodeAppearanceCalculator.Universe.defaultNodeLabelPosition=C,C,c,0,0
nodeAppearanceCalculator.Universe.defaultNodeLineStyle=SOLID
nodeAppearanceCalculator.Universe.defaultNodeLineWidth=0.0
nodeAppearanceCalculator.Universe.defaultNodeOpacity=0
nodeAppearanceCalculator.Universe.defaultNodeShape=ellipse
nodeAppearanceCalculator.Universe.defaultNodeSize=40.0
nodeAppearanceCalculator.Universe.defaultNodeToolTip=
nodeAppearanceCalculator.Universe.defaultNodeWidth=100.0
nodeAppearanceCalculator.Universe.nodeLabelCalculator=Universe-Node Label-Passthrough Mapper
nodeAppearanceCalculator.Universe.nodeSizeLocked=true
nodeAppearanceCalculator.default.defaultEdgeColor=0,0,0
nodeAppearanceCalculator.default.defaultEdgeFont=SanSerif,plain,10
nodeAppearanceCalculator.default.defaultEdgeFontSize=10.0
nodeAppearanceCalculator.default.defaultEdgeLabel=
nodeAppearanceCalculator.default.defaultEdgeLabelColor=0,0,0
nodeAppearanceCalculator.default.defaultEdgeLabelOpacity=255
nodeAppearanceCalculator.default.defaultEdgeLabelPosition=C,C,c,0,0
nodeAppearanceCalculator.default.defaultEdgeLineStyle=SOLID
nodeAppearanceCalculator.default.defaultEdgeLineWidth=1.0
nodeAppearanceCalculator.default.defaultEdgeOpacity=255
nodeAppearanceCalculator.default.defaultEdgeSourceArrowColor=0,0,0
nodeAppearanceCalculator.default.defaultEdgeSourceArrowOpacity=255
nodeAppearanceCalculator.default.defaultEdgeSourceArrowShape=NONE
nodeAppearanceCalculator.default.defaultEdgeTargetArrowColor=0,0,0
nodeAppearanceCalculator.default.defaultEdgeTargetArrowOpacity=255
nodeAppearanceCalculator.default.defaultEdgeTargetArrowShape=NONE
nodeAppearanceCalculator.default.defaultEdgeToolTip=
nodeAppearanceCalculator.default.defaultNodeBorderColor=102,102,102
nodeAppearanceCalculator.default.defaultNodeBorderOpacity=255
nodeAppearanceCalculator.default.defaultNodeFillColor=255,153,153
nodeAppearanceCalculator.default.defaultNodeFont=SansSerif.bold,plain,12
nodeAppearanceCalculator.default.defaultNodeFontSize=12.0
nodeAppearanceCalculator.default.defaultNodeHight=30.0
nodeAppearanceCalculator.default.defaultNodeLabel=
nodeAppearanceCalculator.default.defaultNodeLabelColor=0,0,0
nodeAppearanceCalculator.default.defaultNodeLabelOpacity=255
nodeAppearanceCalculator.default.defaultNodeLabelPosition=C,C,c,0,0
nodeAppearanceCalculator.default.defaultNodeLineStyle=SOLID
nodeAppearanceCalculator.default.defaultNodeLineWidth=1.5
nodeAppearanceCalculator.default.defaultNodeOpacity=255
nodeAppearanceCalculator.default.defaultNodeShape=ellipse
nodeAppearanceCalculator.default.defaultNodeSize=40.0
nodeAppearanceCalculator.default.defaultNodeToolTip=
nodeAppearanceCalculator.default.defaultNodeWidth=70.0
nodeAppearanceCalculator.default.nodeFillColorCalculator=default-Node Color-Continuous Mapper
nodeAppearanceCalculator.default.nodeLabelCalculator=default-Node Label-Passthrough Mapper
nodeAppearanceCalculator.default.nodeSizeLocked=true
nodeFillColorCalculator.default-Node\ Color-Continuous\ Mapper.mapping.boundaryvalues=3
nodeFillColorCalculator.default-Node\ Color-Continuous\ Mapper.mapping.bv0.domainvalue=-15.000000065186796
nodeFillColorCalculator.default-Node\ Color-Continuous\ Mapper.mapping.bv0.equal=0,0,255
nodeFillColorCalculator.default-Node\ Color-Continuous\ Mapper.mapping.bv0.greater=0,0,255
nodeFillColorCalculator.default-Node\ Color-Continuous\ Mapper.mapping.bv0.lesser=0,0,255
nodeFillColorCalculator.default-Node\ Color-Continuous\ Mapper.mapping.bv1.domainvalue=7.964005348526371E-7
nodeFillColorCalculator.default-Node\ Color-Continuous\ Mapper.mapping.bv1.equal=255,255,255
nodeFillColorCalculator.default-Node\ Color-Continuous\ Mapper.mapping.bv1.greater=255,255,255
nodeFillColorCalculator.default-Node\ Color-Continuous\ Mapper.mapping.bv1.lesser=255,255,255
nodeFillColorCalculator.default-Node\ Color-Continuous\ Mapper.mapping.bv2.domainvalue=15.000001657987859
nodeFillColorCalculator.default-Node\ Color-Continuous\ Mapper.mapping.bv2.equal=255,0,0
nodeFillColorCalculator.default-Node\ Color-Continuous\ Mapper.mapping.bv2.greater=255,0,0
nodeFillColorCalculator.default-Node\ Color-Continuous\ Mapper.mapping.bv2.lesser=255,0,0
nodeFillColorCalculator.default-Node\ Color-Continuous\ Mapper.mapping.controller=Column 2
nodeFillColorCalculator.default-Node\ Color-Continuous\ Mapper.mapping.interpolator=LinearNumberToColorInterpolator
nodeFillColorCalculator.default-Node\ Color-Continuous\ Mapper.mapping.type=ContinuousMapping
nodeFillColorCalculator.default-Node\ Color-Continuous\ Mapper.visualPropertyType=NODE_FILL_COLOR
nodeLabelCalculator.BasicPassThrough.mapping.controller=label
nodeLabelCalculator.BasicPassThrough.mapping.type=PassThroughMapping
nodeLabelCalculator.BasicPassThrough.visualPropertyType=NODE_LABEL
nodeLabelCalculator.NodeLabel.mapping.controller=Column 1
nodeLabelCalculator.NodeLabel.mapping.type=PassThroughMapping
nodeLabelCalculator.NodeLabel.visualPropertyType=NODE_LABEL
nodeLabelCalculator.Node\ Label-Discrete\ Mapper.mapping.controller=Column 1
nodeLabelCalculator.Node\ Label-Discrete\ Mapper.mapping.controllerType=4
nodeLabelCalculator.Node\ Label-Discrete\ Mapper.mapping.type=DiscreteMapping
nodeLabelCalculator.Node\ Label-Discrete\ Mapper.visualPropertyType=NODE_LABEL
nodeLabelCalculator.Node\ Label-Passthrough\ Mapper.mapping.controller=Column 1
nodeLabelCalculator.Node\ Label-Passthrough\ Mapper.mapping.type=PassThroughMapping
nodeLabelCalculator.Node\ Label-Passthrough\ Mapper.visualPropertyType=NODE_LABEL
nodeLabelCalculator.Solid-Node\ Label-Passthrough\ Mapper.mapping.controller=ID
nodeLabelCalculator.Solid-Node\ Label-Passthrough\ Mapper.mapping.type=PassThroughMapping
nodeLabelCalculator.Solid-Node\ Label-Passthrough\ Mapper.visualPropertyType=NODE_LABEL
nodeLabelCalculator.Universe-Node\ Label-Passthrough\ Mapper.mapping.controller=ID
nodeLabelCalculator.Universe-Node\ Label-Passthrough\ Mapper.mapping.type=PassThroughMapping
nodeLabelCalculator.Universe-Node\ Label-Passthrough\ Mapper.visualPropertyType=NODE_LABEL
nodeLabelCalculator.default-Node\ Label-Discrete\ Mapper.mapping.controller=Column 1
nodeLabelCalculator.default-Node\ Label-Discrete\ Mapper.mapping.controllerType=4
nodeLabelCalculator.default-Node\ Label-Discrete\ Mapper.mapping.type=DiscreteMapping
nodeLabelCalculator.default-Node\ Label-Discrete\ Mapper.visualPropertyType=NODE_LABEL
nodeLabelCalculator.default-Node\ Label-Passthrough\ Mapper.mapping.controller=Column 1
nodeLabelCalculator.default-Node\ Label-Passthrough\ Mapper.mapping.type=PassThroughMapping
nodeLabelCalculator.default-Node\ Label-Passthrough\ Mapper.visualPropertyType=NODE_LABEL
nodeLabelCalculator.id\ as\ node\ labels.mapping.controller=ID
nodeLabelCalculator.id\ as\ node\ labels.mapping.type=PassThroughMapping
nodeLabelCalculator.id\ as\ node\ labels.visualPropertyType=NODE_LABEL
nodeUniformSizeCalculator.Node\ Size-Continuous\ Mapper.mapping.boundaryvalues=0
nodeUniformSizeCalculator.Node\ Size-Continuous\ Mapper.mapping.controller=Degree
nodeUniformSizeCalculator.Node\ Size-Continuous\ Mapper.mapping.interpolator=LinearNumberToNumberInterpolator
nodeUniformSizeCalculator.Node\ Size-Continuous\ Mapper.mapping.type=ContinuousMapping
nodeUniformSizeCalculator.Node\ Size-Continuous\ Mapper.visualPropertyType=NODE_SIZE
