# Supplementary material for: Identifying differentially regulated subnetworks from phosphoproteomic data
Source: BMC Bioinformatics. 2010 Jun 28;11:351. doi: 10.1186/1471-2105-11-351 (PMC2914729; doi:10.1186/1471-2105-11-351)
Supplement: Additional file 2 — Complete set of extracted subnetworks from sorafenib data. This file contains the set of all significant subnetworks and single nodes that have been extracted from the sorafenib mode of action data with SubExtractor. Two normal distributions as described in the Methods section were used to model the distribution of non-regulated and regulated phosphosites. The open source software Cytoscape http://www.cytoscape.org/ is required to view this file. If the file has the format *.zip you have to re-name it to *.cys in order to be able to open it with Cytoscape. [file 1471-2105-11-351-S2.ZIP › CytoscapeSession-2010_04_29-14_03/session_cytoscape.props]

#Cytoscape Property File
#Thu Apr 29 14:03:47 CEST 2010
edgelinkouturl.Entrez.Pubmed=http\://www.ncbi.nlm.nih.gov/entrez/query.fcgi?cmd\=Search&db\=PubMed&term\=%ID%&doptcmdl\=Abstract
render.nodeBorderThreshold=200
nodelinkouturl.Reactome.ReactomeID=http\://www.reactome.org/cgi-bin/eventbrowser?DB\=gk_current&ID\=%ID%
nodelinkouturl.Model\ Organism\ DB.WormBase\ (worm)=http\://www.wormbase.org/db/gene/gene?name\=%ID%
nodelinkouturl.Array\ Express.All\ Species=http\://www.ebi.ac.uk/microarray-as/aew/DW?queryFor\=gene&gene_query\=%ID%&species\=&displayInsitu\=on&exp_query\=
Linkout.externalLinkName=Linkout.ExternalLinks
nodelinkouturl.Ensembl\ Gene\ View.mouse=http\://www.ensembl.org/Mus_musculus/geneview?gene\=%ID%
nodelinkouturl.KEGG.yeast\ (use\ ORF\ name)=http\://www.kegg.jp/dbget-bin/www_bget?sce\:%ID%
nodelinkouturl.KEGG.human\ (use\ NCBI\ GeneID)=http\://www.kegg.jp/dbget-bin/www_bget?hsa\:%ID%
nodelinkouturl.Ensembl\ Gene\ View.yeast=http\://www.ensembl.org/Saccharomyces_cerevisiae/geneview?gene\=%ID%
edgelinkouturl.Network\ Database.IntAct=http\://www.ebi.ac.uk/intact/search/do/search?searchString\=%ID%&filter\=ac
nodelinkouturl.Entrez.All\ Databases\ (Global\ search\ by\ free\ keyword)=http\://www.ncbi.nlm.nih.gov/sites/gquery?GlobalQuery.GQueryCluster.GQuerySearchBox.Term\=%ID%
maximizeViewOnCreate=false
nodelinkouturl.Reactome.Wormbase=http\://www.reactome.org/cgi-bin/link?SOURCE\=Wormbase&ID\=%ID%&FOCUS_SPECIES\=Caenorhabditis+elegans
nodelinkouturl.Entrez.Structure=http\://www.ncbi.nlm.nih.gov/entrez/query.fcgi?cmd\=Search&db\=structure&term\=%ID%&doptcmdl\=Brief
nodelinkouturl.Interaction\ Databases.HPRD=http\://www.hprd.org/resultsQuery?multiplefound\=&prot_name\=%ID%&external\=Ref_seq&accession_id\=&hprd\=&gene_symbol\=&chromo_locus\=&function\=&ptm_type\=&localization\=&domain\=&motif\=&expression\=&prot_start\=&prot_end\=&limit\=0&mole_start\=&mole_end\=&disease\=&query_submit\=Search
nodelinkouturl.Array\ Express.yeast=http\://www.ebi.ac.uk/microarray-as/aew/DW?queryFor\=gene&gene_query\=%ID%&species\=Saccharomyces+cerevisiae&displayInsitu\=on&exp_query\=
defaultWebBrowser=
nodelinkouturl.Reactome.Entrez=http\://www.reactome.org/cgi-bin/link?SOURCE\=Entrez+Gene&ID\=%ID%
proxy.server=
exportTextAsShape=false
render.edgeLabelThreshold=120
cytoscape.version.number=2.6.2
nodelinkouturl.iHOP.yeast=http\://www.ihop-net.org/UniPub/iHOP/?search\=%ID%&field\=all&ncbi_tax_id\=4932
nodelinkouturl.Ensembl\ Gene\ View.human=http\://www.ensembl.org/Homo_sapiens/geneview?gene\=%ID%
nodelinkouturl.Other\ Biological\ DB.InterPro=http\://www.ebi.ac.uk/interpro/IEntry?ac\=%ID%
render.nodeLabelThreshold=100
nodelinkouturl.Entrez.Pubmed=http\://www.ncbi.nlm.nih.gov/entrez/query.fcgi?cmd\=Search&db\=PubMed&term\=%ID%&doptcmdl\=Abstract
nodelinkouturl.Array\ Express.human=http\://www.ebi.ac.uk/microarray-as/aew/DW?queryFor\=gene&gene_query\=%ID%&species\=Homo+sapiens&displayInsitu\=on&exp_query\=
defaultSpeciesName=Saccharomyces cerevisiae
nodelinkouturl.Model\ Organism\ DB.HGNC\ (human)=http\://www.genenames.org/data/hgnc_data.php?hgnc_id\=%ID%
nodelinkouturl.KEGG.All\ Species\ (use\ KEGG\ ID)=http\://www.kegg.jp/dbget-bin/www_bget?%ID%
nodelinkouturl.Reactome.UniProt=http\://www.reactome.org/cgi-bin/link?SOURCE\=UNIPROT&ID\=%ID%
nodelinkouturl.Ontology.Gene\ Ontology\ (QuickGO=by name)\=http\://www.ebi.ac.uk/ego/GSearch?query\=%ID%&mode\=name&ontology\=all_ont
secondaryViewThreshold=30000
cytoscape.debug=false
nodelinkouturl.iHOP.human=http\://www.ihop-net.org/UniPub/iHOP/?search\=%ID%&field\=all&ncbi_tax_id\=9606
nodelinkouturl.Other\ Biological\ DB.Pfam=http\://www.sanger.ac.uk/cgi-bin/Pfam/getacc?%ID%
nodelinkouturl.Model\ Organism\ DB.FlyBase\ (fly)=http\://flybase.bio.indiana.edu/.bin/fbidq.html?%ID%
render.coarseDetailThreshold=2000
nodelinkouturl.Interaction\ Databases.BioGRID=http\://www.thebiogrid.org/search.php?keywords\=%ID%&searchbutton\=GO&organismid\=0
nodelinkouturl.EBI\ Tools.PRIDE\ (PRoteomics\ IDEntifications\ database)=http\://www.ebi.ac.uk/pride/simpleSearch.do?simpleSearchValue\=%ID%
nodelinkouturl.Entrez.Gene=http\://www.ncbi.nlm.nih.gov/entrez/query.fcgi?db\=gene&cmd\=Search&term\=%ID%
nodelinkouturl.Ensembl\ Gene\ View.worm=http\://www.ensembl.org/Caenorhabditis_elegans/geneview?gene\=%ID%
nodelinkouturl.EBI\ Tools.Dasty2\ (Visualize\ protein\ sequence\ feature\ information)=http\://www.ebi.ac.uk/dasty/display.html?q\=%ID%&label\=BIOSAPIENS&t\=3
nodelinkouturl.Reactome.RefSeq=http\://www.reactome.org/cgi-bin/link?SOURCE\=RefSeq&ID\=%ID%
viewThreshold=10000
nodelinkouturl.Entrez.Protein=http\://www.ncbi.nlm.nih.gov/entrez/query.fcgi?cmd\=Search&db\=Protein&term\=%ID%&doptcmdl\=GenPept
nodelinkouturl.Entrez.OMIM=http\://www.ncbi.nlm.nih.gov/entrez/query.fcgi?cmd\=Search&db\=omim&term\=%ID%&doptcmdl\=Synopsis
edgelinkouturl.Network\ Database.BioGRID=http\://www.thebiogrid.org/SearchResults/summary/%ID%
nodelinkouturl.Interaction\ Databases.IntAct=http\://www.ebi.ac.uk/intact/search/do/search?searchString\=%ID%&filter\=ac
nodelinkouturl.Ensembl\ Gene\ View.fly=http\://www.ensembl.org/Drosophila_melanogaster/geneview?gene\=%ID%
nodelinkouturl.UniProt.PIR=http\://www.pir.uniprot.org/cgi-bin/upEntry?id\=%ID%
nodelinkouturl.UniProt.KB\ Beta=http\://beta.uniprot.org/uniprot/%ID%
proxy.server.port=
nodelinkouturl.KEGG.mouse\ (use\ NCBI\ GeneID)=http\://www.genome.jp/dbget-bin/www_bget?mmu\:%ID%
nodelinkouturl.Entrez.Nucleotide=http\://www.ncbi.nlm.nih.gov/entrez/query.fcgi?cmd\=Search&db\=nucleotide&term\=%ID%&doptcmdl\=GenBank
vizmapper.cntMapperUpperLimit=2000
edgelinkouturl.iHop.yeast=http\://www.ihop-net.org/UniPub/iHOP/in?syns_1\=%ID1%&ncbi_tax_id_1\=4932&syns_2\=%ID2%&ncbi_tax_id_2\=4932
edgelinkouturl.Ontology.Molecular\ Interaction\ (PSI-MI)=http\://www.ebi.ac.uk/ontology-lookup/browse.do?ontName\=MI&termId\=MI%3A%ID%
undo.limit=10
render.edgeArrowThreshold=300
logger.console=false
nodelinkouturl.Model\ Organism\ DB.SGD\ (yeast)=http\://db.yeastgenome.org/cgi-bin/locus.pl?locus\=%ID%
defaultPluginDownloadUrl=http\://cytoscape.org/plugins/plugins.xml
defaultVisualStyle=default
canonicalizeNames=true
nodelinkouturl.Reactome.SGD=http\://www.reactome.org/cgi-bin/link?SOURCE\=SGD&ID\=%ID%&FOCUS_SPECIES\=Saccharomyces+cerevisiae
nodelinkouturl.Other\ Biological\ DB.GeneCards=http\://www.genecards.org/cgi-bin/carddisp.pl?gene\=%ID%&alias\=yes
nodelinkouturl.Search\ Engines.Google=http\://www.google.com/search?hl\=en&q\=%ID%&btnG\=Google+Search
proxy.server.type=
nodelinkouturl.Search\ Engines.Ask=http\://www.ask.com/web?q\=%ID%&qsrc\=0&o\=0
nodelinkouturl.EBI\ Tools.All\ the\ EBI\ (Global\ search\ by\ free\ keyword)=http\://www.ebi.ac.uk/ebisearch/search.ebi?query\=%ID%&db\=allebi
edgelinkouturl.iHop.human=http\://www.ihop-net.org/UniPub/iHOP/in?syns_1\=%ID1%&ncbi_tax_id_1\=9606&syns_2\=%ID2%&ncbi_tax_id_2\=9606
nodelinkouturl.Model\ Organism\ DB.MGI\ (mouse)=http\://www.informatics.jax.org/javawi2/servlet/WIFetch?page\=searchTool&query\=%ID%&selectedQuery\=Genes+and+Markers
