# Supplementary material for: Identifying differentially regulated subnetworks from phosphoproteomic data
Source: BMC Bioinformatics. 2010 Jun 28;11:351. doi: 10.1186/1471-2105-11-351 (PMC2914729; doi:10.1186/1471-2105-11-351)
Supplement: Additional file 3 — List of extracted proteins from sorafenib data. This Excel file contains a list of all proteins that are part of a significantly regulated subnetwork extracted from the sorafenib mode of action data, along with their Uniprot accession numbers, combined z-scores and subnetwork affiliation. [file 1471-2105-11-351-S3.XLS]

## Sheet: Significant networks sorafenib
Gene Names	Uniprot ACCs	Network #	Combined zScore
TOP2B	Q02880;Q13600;Q59H80;Q6LBI8;Q6LC06;Q6W6M6;Q71UH4;Q8WTY5;Q9UMG8;Q9UQP8	1	-31.0813
ABI1	O15147;O76049;O95060;Q59G41;Q5W067;Q5W068;Q5W069;Q5W070;Q5W071;Q5W072;Q5W073;Q5W074;Q8IZP0;Q8TB63;Q96S81;Q9NXZ9;Q9NYB8	2	3.63418
ABI2	Q13147;Q13249;Q13801;Q13802;Q53RS4;Q53SH3;Q9BV70;Q9NYB9	2	4.39277
ABL1	A3KFJ3;P00519;Q13688;Q13689;Q13691;Q13869;Q13870;Q13914;Q13915;Q16133;Q17R61;Q3B836;Q3B837;Q45F09;Q59F19;Q59FK4	2	-3.02347
ABL2	A0M8X0;P42684;Q5T0X6;Q5W0C5;Q6NZY6;Q7Z301	2	-12.8232
AMPHL;BIN1	O00297;O00499;O00545;O43867;O60552;O60553;O60554;O60555;O75514;O75515;O75516;O75517;O75518;Q659B7;Q8WWH9;Q92944;Q99688;Q9BTH3	2	-2.6717
ARAF	P07557;P10398;Q59HC8;Q5H9B2;Q5H9B3;Q96II5	2	13.1802
ARHGEF7	A2A302;Q14155;Q3LIA4;Q5T2V0;Q5T2V1;Q5T2V2;Q5T2V3;Q5W9H0;Q5W9H1;Q5ZEZ2;Q5ZEZ3;Q6P9G3;Q6PII2;Q86W63;Q8N3M1	2	15.2834
BAD	O14803;Q6FH21;Q92934	2	7.16146
BCR;BCR1;D22S11	P11274;P78501;Q12842;Q12843;Q12844;Q13746;Q4LE80;Q6NZI3;Q6QJE4;Q6QJE5;Q6QJE8;Q6QME9;Q6ZR46	2	5.84222
CAV1	Q03135;Q2TNI1;Q59E85;Q7Z4F3;Q9UGP1;Q9UNG1;Q9UQH6	2	2.80557
CBL;CBL2;RNF55	A3KMP8;P22681	2	4.88784
CD2AP	Q5VYA3;Q9UG97;Q9Y5K6	2	3.70846
CDC2	O60764;P06493;Q3B785;Q5H9N4	2	3.35563
CDC25B	O43550;O43551;P30305;Q13971;Q5JX77;Q6MZW8;Q6RSS1;Q7LDQ7;Q9BRA6	2	-6.20461
CDK7	P50613;Q9BS60;Q9UE19	2	1.76818
CLINT1;ENTH;EPNR;KIAA0171	Q14677;Q8NAF1;Q96E05	2	-1.25078
CLTA	P09496;Q2XPN5;Q53XZ1	2	-2.44842
CLTC;CLTCL2	Q00610;Q49AL0;Q6N0A0;Q86TF2	2	-2.07432
CREB1	P16220;P21934;Q4ZG78;Q53RU9;Q53X93;Q5U0J5;Q6V963;Q9UMA7	2	-2.31933
CRK	P46108;Q96GA9;Q96HJ0	2	-4.46859
CTTN	Q14247;Q53HG7;Q76MU0;Q8N707;Q96H99	2	-5.22399
DNM1	Q05193;Q59GI5;Q5SYX0;Q5SYX2;Q6P3T6;Q86VD2	2	2.05009
DUSP6	O75109;Q16828;Q53GP9;Q53Y75;Q689E8;Q9BSH6	2	-3.36959
DUSP7	Q16829;Q2M3J7;Q8NFJ0	2	-3.36959
EEF2;EF2	P13639;Q58J86;Q6PK56;Q8TA90	2	-2.9091
EEF2K	O00418;Q8N588	2	3.98672
EGFR	A2VCQ7;O00688;O00732;P00533;P06268;Q14225;Q147T7;Q2TTR7;Q30BI0;Q4H1F3;Q59FL8;Q68GS5;Q68GS6;Q75MF2;Q8WZA5;Q92795;Q9BZS2;Q9GZX1;Q9... <Preview truncated at 128 characters>	2	-4.97149
EIF3S1	O75822;Q9BUD2;Q9H8Q2;Q9UI65	2	4.2284
EIF3S10	O00653;Q05BS0;Q14152;Q15778;Q24JU4;Q3B770;Q5T5X0;Q6P1R0;Q7Z5T5	2	-5.30584
EIF3S9	A4D208;A4D210;P55884;Q2NL77;Q59FS8;Q86UM1;Q96G38;Q9UMF9	2	3.00879
EIF4B	P23588;Q4G0E3;Q53HQ2;Q6GPH5;Q6IB46;Q7Z5Y0;Q8WYK5	2	-5.43369
EIF4E	P06730;Q32Q75;Q96E95	2	3.76416
EIF4EBP1	Q13541;Q6IBN3	2	-5.94767
EIF4ENIF1	A2A2J5;Q5TF32;Q5TF33;Q5TF34;Q5TF35;Q6PJR2;Q8NCF2;Q9H708;Q9NRA8	2	-5.44928
EIF4G1	O43177;O95065;O95066;Q04637;Q4LE58;Q5HYG0;Q6ZN21;Q8N102;Q96I65	2	-4.32556
EIF4G2	O60877;P78344;P78404;Q0VH00;Q0VH01;Q2TU89;Q3LIE0;Q49A79;Q53EU1;Q58EZ2;Q59G42;Q8NI71;Q96C16	2	-1.90021
EIF4G3	O43432;Q15597;Q504Z1;Q59GJ0;Q5SVN0;Q5SVN1;Q5SVN3;Q5SWC3;Q5SWD0;Q5SWD1;Q8NEN1	2	1.54441
EPN1	Q86ST3;Q9HA18;Q9Y6I3	2	3.04161
EPS15	P42566;Q5SRH3;Q5SRH4;Q7Z5V0	2	-3.02181
EPS8	Q12929;Q8N6J0	2	-1.8621
ERBB2;NEU;NGL	P04626;Q14256;Q4H1F1;Q4H1F2;Q6LDV1;Q9NP09;Q9UMK4	2	-4.61423
ERK2;MAPK1;PRKM1;PRKM2	P28482;Q1HBJ4;Q499G7	2	-2.98168
ERRFI1	Q9NTG9;Q9UD05;Q9UJM3	2	-8.20941
F11R	Q5SY48;Q5SY49;Q5SY50;Q5SY51;Q6FIB4;Q8NFU2;Q8NFU3;Q9BV22;Q9Y5B2;Q9Y624	2	-1.88929
FAK;FAK1;PTK2	Q05397;Q14291;Q59GN8;Q658W2;Q8N9D7;Q9UD85	2	-24.2633
FRAP1	P42345;Q4LE76;Q5T2J5;Q5TER1;Q5TER3;Q6LE87;Q96QG3;Q96QW8;Q9Y4I3	2	-3.57329
GAB1	Q13480;Q4W5G2;Q6P1W2;Q9HA84	2	-3.36852
GAB2	A2RRM2;O60317;Q9UQC2	2	-18.3517
GIT1	Q59FC3;Q6NWZ0;Q6PIN6;Q7Z2E5;Q86SS0;Q9BRJ4;Q9BSI3;Q9Y2X7	2	-2.80075
GNB2L1	P25388;P63244;P99049;Q53HU2;Q5J8M6;Q5VLR4;Q6FH47	2	-10.3941
GRLF1	A2RRE5;Q14452;Q9C0E1;Q9NRY4	2	-5.85033
GTF2I	O14743;O15359;O43546;O43588;O43589;P78347;Q499G6;Q75M85;Q75M86;Q75M87;Q75M88;Q86U51;Q9BSZ4	2	3.58884
IRS1	P35568	2	-30.9682
KHDRBS1	Q07666;Q6PJX7;Q8NB97;Q99760	2	-2.72704
KIRREL	Q5W0F8;Q5W0F9;Q5W0G0;Q5XKC6;Q7Z696;Q7Z7N8;Q8NBG7;Q8TB15;Q96J84;Q9H9N1;Q9NVA5	2	2.02873
MAP2K2;MEK2;PRKMK2	P36507;Q6NW23;Q7Z370	2	2.64758
MLLT4	O75087;O75088;O75089;P55196;Q59FP0;Q5JPV5;Q5TIG5;Q5TIG6;Q5TIG7;Q5TIH0;Q5TIH1;Q96C95;Q9NSN7;Q9NU92	2	1.49648
MPZL1	O95297;Q5R332;Q5U0H8;Q8IX11;Q9BWZ3;Q9NYK4;Q9UEL4;Q9UEL6;Q9UL20	2	3.46854
NEDD9	Q14511;Q5T9R4;Q5TI59;Q5XKI0;Q6PI02	2	-11.7486
NUMB	P49757;Q5D0E5;Q6NUQ7;Q86SW5;Q86SW6;Q86SY1;Q8WW73;Q9UBG1;Q9UEQ4;Q9UKE8;Q9UKE9;Q9UKF0;Q9UQJ4	2	-3.88566
OCLN	Q16625;Q5U1V4;Q8N6K1	2	5.33461
PABPC1	P11940;Q15097;Q6ZRY2;Q93004	2	-2.83964
PAK1	O75561;Q13153;Q13567;Q32M53;Q32M54;Q86W79	2	-7.30597
PAK3	O75914;Q5JT18;Q5JWX1;Q5JWX2;Q7Z2D6;Q7Z2E4;Q7Z3Z8;Q8WWK5;Q8WX23;Q9P0J8;Q9Y6B5	2	2.31619
PTP2C;PTPN11	Q06124;Q16344;Q96HD7	2	14.8734
PTPN12	A4D1C5;Q05209;Q16130;Q59FD6;Q75MN8;Q86XU4	2	-3.46901
PXN	O14970;O14971;O60360;P49023;Q59GS5;Q96BS5;Q9BTK0	2	-2.9347
Q6DKI0;Q8N122;Q8N4V9;Q8TB32;Q9P2P3	Q6DKI0;Q8N122;Q8N4V9;Q8TB32;Q9P2P3	2	4.60402
Q6R327;Q86UB7;Q8N3A0;Q8N6M7;Q8NCM6	Q6R327;Q86UB7;Q8N3A0;Q8N6M7;Q8NCM6	2	-5.44282
RAF1	P04049;Q15278	2	6.26248
RPS6	A2A3R5;A2A3R6;A2A3R7;P08227;P10660;P62753;Q4VBY7;Q8N6Z7;Q96DV6	2	9.25354
RPS6KA1	Q15418;Q5SVM5;Q5SVM6;Q5SVM7;Q5SVM8;Q5SVM9;Q96C05;Q9BQK2	2	-3.93723
RPS6KA2	Q15349;Q15419;Q59GJ3;Q5TI62;Q5TI68;Q96J38;Q9UJN5	2	-2.4485
RPS6KA4	A0PJF8;O75585;O75676;Q53ES8	2	-12.7103
RPS6KA5	O75582;O95316;Q96AF7;Q9UG98	2	-6.28189
RPS6KB1	P23443;Q4G0X7;Q7Z721	2	-3.9729
RPS6KB2;STK14B	O94809;Q9BRS0;Q9UBS0;Q9UEC1	2	-5.55055
SH3GL2	Q3V639;Q7Z376;Q8IZ09;Q99962;Q9NQK5	2	4.73741
SHC1	O15290;P29353;Q5T180;Q5T181;Q5T182;Q5T183;Q5T184;Q5T185;Q5T186;Q5T187;Q5T188;Q5T189;Q8N4K5;Q8NFT0;Q8NFT1;Q96CL1	2	5.06118
SORBS1	O43857;O94968;Q5T923;Q5T924;Q5T925;Q5T927;Q5T928;Q5T929;Q5T930;Q5T931;Q5T932;Q6MZY5;Q7LBE5;Q8IVK0;Q8IVQ4;Q96KF3;Q96KF4;Q9BX64;Q9... <Preview truncated at 128 characters>	2	-9.32659
SPRY2	O43597;Q5T6Z7;Q7Z783	2	-3.52817
SRC;SRC1	P12931;Q71UK5;Q76P87;Q86VB9;Q9H5A8;Q9H7V3	2	2.24719
STMN1	A2A2D0;A2A2D1;A2A2D2;P16949;Q96CE4	2	4.00099
SYNJ1	O43425;O43426;O94984;Q05CZ1;Q4KMR1	2	3.75526
TJP1	Q07157;Q2NKP3;Q4ZGJ6;Q68DX9;Q6MZU1;Q9H317	2	-5.12153
TSC2	O75275;P49815;Q4LE71;Q5HYF7;Q8TAZ1	2	-4.4416
VCL	P18206;Q16450;Q5JQ13;Q5SWX2;Q7Z3B8;Q8IXU7	2	-17.9848
YWHAB	P31946;Q4VY19;Q4VY20	2	-6.07225
YWHAG	O70457;P35214;P61981;Q6FH52;Q9UDP2;Q9UN99	2	1.95288
CUTL2;KIAA0293	O14529;Q9BZV4;Q9BZX3	3	38.2824
SFRS6	Q13244;Q13245;Q13247;Q96J06;Q9UJB8;Q9Y3N7	4	-18.35
RIOK1	Q5W0K5;Q8IWV0;Q8NDC8;Q96NV9;Q9BRS2;Q9H2L9	5	-26.1131
CCNL1	Q6NVY9;Q6UWS7;Q8NI48;Q96QT0;Q9NZF3;Q9UK58	6	-33.2957
KIAA0045;TRIP12	Q14669;Q14CA3;Q15644;Q53R87;Q53TE7;Q57Z94	7	27.4281
BCL9	O00512;Q1JQ81;Q5T489	8	-14.4053
BCL9L	Q67FY1;Q6ZWJ0;Q6ZWK2;Q86UU0	8	-8.05596
ZNF207	O43670;Q53XS9;Q59G94;Q8N395;Q96HW5;Q9BUQ7	9	-23.5022
APOE	P02649;Q13791;Q6LA97;Q6LBZ1;Q8TCZ8;Q9P2S4	10	0
CABLES1	Q8N3Y8;Q8NA22;Q8TDN4;Q9BTG1	10	-3.96251
CDK3	A1A573;Q00526	10	3.35563
CDK5	Q00535;Q6IAW3	10	-23.0247
ERK6;MAPK12;SAPK3	P53778;Q14260;Q6IC53;Q6N076;Q99588;Q99672	10	3.87584
MAPT;MAPTL;MTBT1	P10636;P18518;Q14799;Q15549;Q15550;Q15551;Q1RMF6;Q53YB1;Q5CZI7;Q5XWF0;Q6QT54;Q9UDJ3;Q9UMH0;Q9UQ96	10	-3.79429
PRKCD	Q05655;Q15144;Q86XJ6	10	4.64028
EFNB3	O00680;Q15768;Q8TBH7;Q92875	11	14.3272
EPHA4;TYRO1	P54764;Q2M380;Q53TA0;Q584H6;Q58F15	11	0
GTF2B	Q00403;Q5JS28;Q5JS29;Q5JS30	12	0
GTF2E1	P29083;Q05DN6;Q16103;Q53F88	12	-15.3578
GTF2F1;RAP74	P35269;Q6IBK5;Q9BWN0	12	-5.51804
DLG7;KIAA0008	Q15398;Q86T11;Q8NG58	13	9.55542
HOOK3	Q86VS8;Q8NBH0;Q9BY13	14	9.02009
TBC1D15	Q8TC07;Q9HA83;Q9NSR4	15	-9.34991
C14orf117;C14orf43	A0PJD3;Q6PJG2;Q6PK13;Q6PK59;Q6ZS23	16	-15.2017
CBX3	A4D177;Q13185;Q96CD7;Q99409;Q9BVS3;Q9P0Z6	17	11.0077
CBX5	P45973;Q6I9T7	17	-3.30021
TRIM28	O00677;Q13263;Q7Z632;Q93040;Q96IM1	17	-4.77823
ZC3H11A	O75152;Q0D2N5;Q6AHY4;Q6AHY9;Q6AW79;Q6AWA1;Q6PJK4;Q86XZ7	18	-9.94744
RHBDF2	Q5U607;Q5YGQ8;Q6PJF5;Q9H6E9	19	-9.17988
ITPR3	Q14573;Q14649;Q59ES2;Q5TAQ2	20	-8.19544
SLC4A7	O60350;Q6AHZ9;Q9HC88;Q9UIB9;Q9Y6M7	21	11.2717
IER3	P46695;Q0EFC0;Q53HJ2;Q5JP65;Q5ST77;Q5ST79;Q5SU30;Q92691;Q93044	22	-11.473
C22orf28	Q6IAI0;Q9BWL4;Q9NTH1;Q9P037;Q9P0J3;Q9Y3I0	23	-20.9403
PLEC1	Q15148;Q15149;Q16640;Q6S376;Q6S377;Q6S378;Q6S379;Q6S380;Q6S381;Q6S382;Q6S383;Q8WXV5;Q8WXV6;Q96IE3	24	-12.3241
BOK	Q53NU8;Q53QM7;Q9UL32;Q9UMX3	25	-6.89406
ENSA	O43768;Q5T5H1;Q5T5H2;Q68D48;Q6FHW0;Q6IAM4;Q6NUL2;Q6VUC6;Q6VUC7;Q6VUC8;Q6VUC9;Q6VUD0;Q6VUD1;Q9NRZ0	26	-7.37451
MAP3K7IP3	Q5JPK0;Q6VQR0;Q8N5C8	27	-9.74076
NFIA	Q12857;Q5T236;Q5T237;Q5T240;Q5TEX1;Q8TA97;Q9H3X9;Q9P2A9	28	-6.93073
ABLIM3	O94929;Q658S1;Q68CI5;Q9BV32	29	-7.23463
STK32C	Q5SZH1;Q5SZH2;Q5SZH3;Q5T0Q5;Q86UE1;Q86UX6	30	-6.88619
CDC42BPB;KIAA1124	Q2L7A5;Q86TJ1;Q86XZ8;Q9ULU5;Q9Y5S2	31	-8.33851
ATF2;CREB2	A1L3Z2;A4D7U3;A4D7U4;A4D7U5;A4D7U7;A4D7U9;A4D7V5;P15336;Q13000;Q3B7B7;Q53RY2;Q8TAR1;Q96JT8	32	4.98093
CAMK2G	O00561;O15378;Q13279;Q13280;Q13282;Q13555;Q13556;Q5SQZ3;Q5SQZ4;Q5SWX3;Q5SWX4;Q7KYX5;Q8N4I3;Q8NIA4;Q8WU40	32	-6.00956
CSBP1;CSBP2;CSPB1;MAPK14	O60776;Q13083;Q14084;Q15454;Q16539;Q8TDX0	32	-5.43498
DUSP16;KIAA1700;MKP7	Q32MA0;Q547C7;Q8IVT8;Q8N5T1;Q96N49;Q96QS2;Q9BY84;Q9C0G3	32	-2.92685
KRT18	P05783;Q53G38;Q5U0N8;Q9BW26	32	2.51644
KRT8	P05787;Q14099;Q14716;Q14717;Q53GJ0;Q6DHW5;Q6GMY0;Q6P4C7;Q7L4M3;Q969I0;Q96J60	32	-9.11348
MEF2A	O43814;Q02078;Q14223;Q14224;Q59GX4;Q7Z6C9;Q96D14	32	-3.65244
NCOA3	Q0IIN7;Q0VF45;Q569F6;Q59EE8;Q5JYD9;Q5JYE0;Q9BR49;Q9UPC9;Q9UPG4;Q9UPG7;Q9Y6Q9	32	-5.00314
P02593;P62158;P70667;P99014;Q13942;Q53S29;Q61379;Q61380;Q96HK3;Q96HY3	P02593;P62158;P70667;P99014;Q13942;Q53S29;Q61379;Q61380;Q96HK3;Q96HY3	32	-2.2732
Q05C66;Q8IVX9;Q8WTX5;Q9NPU0;Q9Y460;Q9Y6J0	Q05C66;Q8IVX9;Q8WTX5;Q9NPU0;Q9Y460;Q9Y6J0	32	-5.1602
PCTK1	Q00536;Q96GA5;Q9BRL4	33	-6.706
C16orf14	Q969E9;Q96J99;Q96KV8;Q9BUT9	34	-8.32012
LMNB2	O75292;Q03252;Q14734;Q96DF6	35	-7.89485
C19orf2;RMP	O94763;Q6NX55;Q8TC23;Q96C15;Q9UNU3	36	-7.59396
SPAG1	Q07617;Q7Z5G1	37	-6.04306
CRTC2	Q53ET0;Q5T4K5;Q6UUV8;Q7Z3X7;Q8N332;Q8WZ18	38	7.80054
Q13595;Q549U1	Q13595;Q549U1	39	-9.11989
MKI67IP;NIFK	Q8TB66;Q96ED4;Q9BYG3	40	-7.24826
ERF	P50548;Q59G38;Q9UPI7	41	-6.33582
ZMYND8	Q13517;Q2HXV2;Q2HXV5;Q2HXV7;Q2HXV8;Q2HXV9;Q2HXW0;Q2HXW1;Q2HXW2;Q4JJ94;Q4JJ95;Q569J9;Q5JV90;Q5TH07;Q5TH08;Q5TH09;Q5TH11;Q5TH12;Q6... <Preview truncated at 128 characters>	42	-6.23054
INTS6	Q0P664;Q6PJP4;Q9UFK0;Q9UL03;Q9Y5M9	43	-6.23978
CAMKK2	O94883;Q8IUG2;Q8IUG3;Q8IZW1;Q8N3I4;Q8WY03;Q8WY04;Q8WY05;Q8WY06;Q96RP1;Q96RP2;Q96RR3;Q96RR4;Q9BWE9;Q9UER3;Q9UES2;Q9Y5N2	44	-6.61835
RIN1	O15010;Q00427;Q13671;Q59FL5;Q96CC8	45	-6.52787
LARP7	Q3B7A9;Q4G0J3;Q96IZ8;Q9P1S7;Q9Y3Z8	46	-10.959
NBEAL2	Q6P994;Q6UX91;Q6ZNJ1;Q8NAC9	47	-5.91411
TBC1D10B	Q4KMP7;Q6IN54;Q6P530;Q71RG7;Q86VC5;Q9H8Z2;Q9NUN6;Q9UFP2	48	-6.9673
TACC2	O95359;Q4VXL0;Q4VXL2;Q4VXL3;Q4VXL4;Q4VXL6;Q4VXL7;Q4VXL8;Q5U5T7;Q86WG6;Q86WG7;Q8TCK9;Q9BVQ1;Q9NZ41;Q9NZR5	49	-5.30063
KIAA0642;TNRC15	O75137;Q6Y7W6;Q7Z2Z8;Q7Z3I2;Q7Z6I7;Q96HU4;Q9NV82	50	-7.72686
KRT20	P35900	51	-5.72013
COBL	A4D257;O75128;Q2T9J3;Q504Y4;Q86XA7;Q8N304;Q8TCM1	52	-5.69332
ANAPC1	Q2M3H8;Q9BSE6;Q9H1A4;Q9H8D0	53	-6.70814
AKAP1;AKAP149;PRKA1	Q13320;Q92667;Q9BW14	54	6.99667
Q9NWP3	Q9NWP3	55	-8.7288
LYRIC;MTDH	Q05DH2;Q52QU9;Q6PK07;Q86UE4;Q8TCX3	56	-9.52392
ARFGEF2	Q59FR3;Q5TFT9;Q86TH5;Q9NTS1;Q9Y6D5	57	-7.43408
O95875;P48634;Q05BK4;Q4LE37;Q5SQ29;Q5SQ30;Q5ST84;Q5STX6;Q5STX7;Q68DW9;Q6P9P7;Q6PIN1;Q96QC6	O95875;P48634;Q05BK4;Q4LE37;Q5SQ29;Q5SQ30;Q5ST84;Q5STX6;Q5STX7;Q68DW9;Q6P9P7;Q6PIN1;Q96QC6	58	-6.62464
CCDC19;TAGLN2	P37802;Q05BA3;Q5JRQ6;Q5JRQ7;Q5VU18;Q6FGI1;Q9BUH5;Q9H4P0;Q9UL16	59	8.32639
CDKN2AIP	Q7Z335;Q8TBM5;Q9NXV6;Q9NYH0	60	-5.9548
C17orf28;DMC1	Q8IV36;Q8N5L6;Q8NC03;Q8TE83;Q9NT34	61	-5.60225
CLIP2	O14527;O43611;Q7Z5B7;Q9UDT6	62	-5.69201
FAM44A	Q6P0M8;Q8NFC6;Q96AL1;Q9H6G0;Q9NTD6;Q9P2L9	63	-6.78986
HSP27;HSPB1	P04792;Q6FI47;Q96C20;Q96EI7;Q9UC31;Q9UC35	64	-8.83913
PPP1R6;PPP1R9B	Q8TCR9;Q96B17;Q96SB3	65	-4.80089
LIMA1	Q2TAN7;Q53GG0;Q59FE8;Q9BVF2;Q9H8J1;Q9HBN5;Q9NX96;Q9NXC3;Q9NXU6;Q9P0H8;Q9UHB5;Q9UHB6	66	-4.63922
BBX	Q2TAJ1;Q6ZNU6;Q7L3J8;Q7LBY8;Q8NDB0;Q8WY35;Q8WY36;Q9H0J6;Q9H6A7;Q9H6G9;Q9NRU5;Q9P043	67	-5.23296
EVI5	O60447;Q59FE7;Q9H1Y9	68	4.84946
SNX2	O43650;O60749;P82862;Q53GG3;Q53XK8;Q597H6;Q9BTS8	69	6.68194
PCTK3	Q07002;Q59G02;Q5VXQ2;Q5VXQ3;Q5VXQ4;Q5VXQ5;Q6V3A2;Q6V3A3;Q96F90;Q9BWF9	70	-5.44382
OSBP;OSBP1	P22059;Q6P524	71	-6.85785
GPRC5C	Q2NL85;Q9NQ84;Q9NXI0;Q9NZG5	72	6.41412
LAMR1P15;RPSA	P08865;P11085;P12030;Q16471;Q6IPD1;Q6IPD2;Q6NSD1;Q6NXQ8;Q86VC0;Q96RS2	73	-0.493916
RPS21	P35265;P63220;Q13666;Q6FGH5;Q8WVC2;Q9BYK1;Q9BYK2	73	-9.03785
RBM7	Q59EQ8;Q6IRX3;Q9NUT4;Q9Y580	74	-7.15499
LUZP1	Q05DE3;Q5TH92;Q5TH93;Q86V48;Q8N4X3;Q8TEH1	75	-5.30772
SGTA	O43765;Q6FIA9;Q9BTZ9	76	-4.63265
PIK3C2B	A2RUF7;O00750;O95666;Q4LE65;Q5SW97;Q5SW98;Q5SW99;Q5SWA0;Q68E11	77	-6.08862
SNX17	Q15036;Q53HN7;Q6IAS3	78	5.96362
PTPN14	Q15678;Q5VTH8;Q6PJC3	79	-5.24139
RPL34	P49207;Q5MK14;Q6FG66;Q9BUZ2	80	-5.46915
KIAA0242;UBXD2;UBXDC1	Q4ZG56;Q8IYM5;Q92575	81	-5.16563
CASKIN2	Q7LG69;Q8WXE0;Q9ULT1	82	6.12997
CAMSAP1;DKFZp434F195	A1L4L2;Q5JUK4;Q5JUK5;Q5T5Y3;Q70W33;Q8NCY0;Q96E80;Q96FM3;Q9UFJ5	83	-15.4416
ADD3	O43243;Q53FL4;Q59EK1;Q5VU08;Q5VU09;Q92773;Q9UEY7;Q9UEY8	84	6.55797
BORG4;CDC42EP4;CEP4	O95828;Q96FT3;Q9H3Q1	85	6.58518
STIM1	Q13586;Q8N382	86	8.5825
AMPD2	Q01433;Q14856;Q14857;Q16686;Q16687;Q16688;Q16729;Q5T693;Q5T694;Q5T695;Q96IA1;Q9UDX8;Q9UDX9;Q9UMU4	87	-5.2542
AHNAK2;C14orf78	Q5BKX7;Q7Z343;Q7Z358;Q7Z394;Q7Z3G0;Q86WQ6;Q8IVF2;Q8IYY1;Q8N3G4;Q96EX9	88	-4.66267
UBAP2L	Q14157;Q5VU75;Q5VU76;Q5VU77;Q5VU78;Q5VU79;Q5VU80;Q5VU81;Q5VU85;Q9BTU3;Q9UGL2;Q9UGL3;Q9UGL4;Q9UGL5	89	4.73913
WDR47	O94967;Q5TYV7;Q5TYV8;Q5TYV9;Q8IXT7;Q8IYU9	90	5.6441
DIDO1	O15043;Q3ZTL7;Q3ZTL8;Q4VXS1;Q4VXS2;Q4VXV8;Q4VXV9;Q96D72;Q9BQW0;Q9BTC0;Q9BW03;Q9H4G6;Q9H4G7;Q9NTU8;Q9NUM8;Q9UFB6	91	-5.78249
ZNHIT4	Q9C086	92	-7.17117
C17orf75	Q7Z2H4;Q8NI83;Q9HAS0	93	-4.11997
PPFIA1	Q13135;Q13136;Q14567;Q59FZ5;Q8N4I2	94	4.75271
ALR;MLL2	O14686;O14687;Q59FG6;Q6PIA1;Q99414	95	-5.14792
LMO7	O15462;O95346;Q5JV86;Q5TBK5;Q5TBK6;Q8WWI1;Q9UKC1;Q9UQM5;Q9Y6A7	96	7.33444
MYBBP1A	Q86VM3;Q9BQG0;Q9BW49;Q9P0V5;Q9UF99	97	6.32737
UBE4B	O75169;O95155;O95338;Q5SZ12;Q5SZ13;Q5SZ16;Q96QD4;Q9BYI7	98	-5.43663
ANXA1	P04083;Q05BR2;Q5T3N0;Q5T3N1;Q5TZZ9	99	-2.24597
S100A11	P31949;Q5VTK0	99	-5.1179
KLC2	Q9H0B6;Q9H9C8;Q9HA20	100	-5.19677
ANKRD28;KIAA0379	O15084;Q1WWL4;Q29RW6;Q3B857;Q6ULS0;Q6ZT57	101	-4.57564
EPN2;KIAA1065	O95207;O95208;Q52LD0;Q6NSL9;Q9H7Z2;Q9UPT7	102	-4.79828
PARG	Q0MQR4;Q5SQP4;Q5SQP5;Q6E4P6;Q6E4P7;Q7Z742;Q86W56;Q9Y4W7	103	-4.78669
GPR126	Q5TGN7;Q6DHZ4;Q6F3F5;Q6F3F6;Q6F3F7;Q6F3F8;Q6MZU7;Q86SQ4;Q8IXA4;Q8NC14;Q96JW0	104	5.97799
SNX5	Q52LC4;Q53FH8;Q5QPE4;Q5QPE5;Q6P5V6;Q9BWP0;Q9Y5X3	105	-4.17234
MAP4K2	Q12851;Q86VU3	106	-4.90439
YTHDF2	Q5VSZ9;Q8TDH0;Q9BUJ5;Q9Y5A9	107	5.09222
ALDH10;ALDH3A2;FALDH	P51648;Q59H65;Q68D64;Q6I9T3;Q93011;Q96J37	108	-5.00222
Q7Z4V5;Q96GI5;Q9BW08	Q7Z4V5;Q96GI5;Q9BW08	109	-4.70629
Q4W5M0;Q86V57;Q9C0I3	Q4W5M0;Q86V57;Q9C0I3	110	-5.49322
A2AAQ5;A2AAQ6;A2AAQ7;A2AAQ8;A2BE08;P18615;Q5JP74;Q5JP75;Q96F56;Q9BQJ6;Q9NPK2	A2AAQ5;A2AAQ6;A2AAQ7;A2AAQ8;A2BE08;P18615;Q5JP74;Q5JP75;Q96F56;Q9BQJ6;Q9NPK2	111	-4.46929
CHEK2;CHK2;RAD53	O96017;Q683Z8;Q6QA03;Q6QA04;Q6QA05;Q6QA06;Q6QA07;Q6QA08;Q6QA10;Q6QA11;Q6QA12;Q6QA13;Q9HBS5;Q9HCQ8;Q9UGF0;Q9UGF1	112	8.07661
HIC1;ZBTB29	O95459;Q14526	112	2.01645
HIF1A;MOP1	Q16665;Q53XP6;Q96PT9;Q9UPB1	112	-7.39174
HNRPD	P07029;Q01858;Q14100;Q14101;Q14102;Q14103;Q4W5A1;Q9UCE8	112	-27.1956
NCL	P19338;Q53SK1;Q8NB06;Q9BQ02	112	6.68558
NPM1	P06748;P08693;Q12826;Q13440;Q13441;Q14115;Q5EU94;Q5EU95;Q5EU96;Q5EU97;Q5EU98;Q5EU99;Q6V962;Q8WTW5;Q96AT6;Q96DC4;Q96EA5;Q9BTI9;Q9... <Preview truncated at 128 characters>	112	-12.3299
P02248;P02249;P02250;P62988;Q29120;Q59EM9;Q5PY61;Q5UGI3;Q66K58;Q6LBL4;Q6LDU5;Q8WYN8;Q91887;Q91888;Q96C32;Q96H31;Q96MH4;Q9BWD6;Q9... <Preview truncated at 128 characters>	P02248;P02249;P02250;P62988;Q29120;Q59EM9;Q5PY61;Q5UGI3;Q66K58;Q6LBL4;Q6LDU5;Q8WYN8;Q91887;Q91888;Q96C32;Q96H31;Q96MH4;Q9BWD6;Q9... <Preview truncated at 128 characters>	112	3.0567
P53;TP53	A2I9Y7;A2I9Z0;A2I9Z1;A4GW67;A4GW74;A4GW75;A4GW76;A4GW97;A4GWB4;A4GWB5;A4GWB8;A4GWD0;P04637;Q0PKT5;Q0ZAK0;Q15086;Q15087;Q15088;Q1... <Preview truncated at 128 characters>	112	0
RPS27A	P14798;P62979;Q5RKT7;Q6LBL4;Q8WYN9;Q9BQ77	112	3.0567
SIRT1	Q2XNF6;Q5JVQ0;Q96EB6;Q9GZR9;Q9Y6F0	112	2.87611
TAF9	Q16594;Q5U0D1;Q9BTS1	112	-2.49479
TP53BP1	Q12888;Q2M1Z7;Q4LE46;Q5FWZ3;Q7Z3U4	112	-3.0045
TP53BP2	Q05BL1;Q12892;Q13625;Q86X75;Q96KQ3	112	-2.8923
YBX1	A0JLU4;P16990;P16991;P67809;Q05D43;Q14972;Q15325;Q5FVF0;Q6PKI6;Q7KZ24	112	-4.69615
BRF1;ERF1;RNF162B;TIS11B;ZFP36L1	Q07352;Q13851	113	-7.07828
BCKDHA;TMEM91	P12694;Q16034;Q16472;Q59EI3;Q658P7;Q6P434;Q6ZNR0;Q6ZSA3;Q9UMB3	114	8.91897
BCKDHB	P21953;Q5T2J3;Q6LCK9;Q9BQL0	114	0
EDD1	O94970;O95071;Q49A65;Q9NPL3	115	-4.82247
DTL	Q5VT77;Q96SN0;Q9NW03;Q9NW34;Q9NWM5;Q9NZJ0	116	-4.62284
CLASP1;KIAA0622	A2RU21;O75118;Q07A21;Q2KHQ9;Q5H9P0;Q68D09;Q6TAR3;Q7Z460;Q8N5B8;Q9BQT5	117	5.15339
TRAFD1	O14545	118	-4.43358
SLC4A10	Q4ZFX6;Q6U841;Q8TCP2;Q9HCQ6	119	6.84017
CAP43;DRG1;NDRG1;RTP	O15207;Q53EU7;Q597H1;Q6IBG2;Q8N959;Q92597;Q9BRH7;Q9NYR6;Q9UK29	120	-5.42456
WNK1	O15052;P54963;Q4VBX9;Q86WL5;Q8N673;Q96CZ6;Q9H4A3;Q9P1S9	121	5.47999
DBN1	Q16643;Q9UFZ5	122	7.46087
PAG1	Q2M1Z9;Q5BKU4;Q9NWQ8;Q9NYK0	123	4.18965
FUNDC2	Q5HYP8;Q8NHX8;Q9BWH2;Q9H2I6	124	4.44621
NEDD1	Q05CT8;Q8NA30;Q8NHV4	125	-4.54535
LRRFIP1	Q05D04;Q9H3B7;Q9Y607	126	-4.36461
RBMS2;SCR3	Q15434	127	6.02684
PUM2	O00234;Q53TV7;Q8TB72;Q8WY43;Q9HAN2	128	-6.10444
COPA	P53621;Q5T201;Q8IXZ9	129	4.29529
COPB2	P35606	129	1.21891
NFIB	O00166;O00712;Q12858;Q5VW26;Q5VW27;Q5VW28;Q5VW29;Q5VW30;Q5VW31;Q5W0Y9;Q63HM5;Q6ZNF9;Q96J45	130	-5.5497
DPK;JIK;MAP3K18;TAOK3	Q658N1;Q8IUM4;Q9H2K8;Q9HC79;Q9NZM9;Q9UHG7	131	-4.54685
PLEKHA5	A0JP02;A0JP03;Q6NSF8;Q86ST7;Q8N3K6;Q96DY9;Q9BVR4;Q9C0H7;Q9H924;Q9HAU0;Q9NVK8	132	7.16653
C6orf108	O43598	133	-3.87624
C20orf67	Q54AB9;Q9H4Z3;Q9NT85	134	-6.31589
CLIP;CLIP1;CYLN1;RSN	A0AVD3;O43667;P30622;Q17RS4;Q29RG0;Q6P5Z9;Q6PIA3;Q6Q318;Q86WU4	135	-5.69201
IQGAP1;KIAA0051	P46940;Q05DN7;Q5FWG8;Q6P1N4;Q96PA3	135	1.67583
DDX19B	Q2NL95;Q53G16;Q6FIB7;Q6IAE0;Q7Z4W5;Q96KE7;Q9H0U0;Q9HBZ9;Q9UMR2	136	1.52955
KIAA0197;NUP160	Q08AD3;Q12769;Q7Z5X6;Q96GB3;Q9H660	136	0.674531
KPNA2	P52292;Q53YE3;Q6NVW7;Q7Z726;Q9BRU5	136	-2.65966
KPNB1	Q14637;Q14974;Q53XN2;Q96J27	136	0.700029
NUP107	P57740;Q6PJE1	136	2.15956
NUP133	Q5TA68;Q5TA69;Q5TDI3;Q8WUM0;Q9H9W2;Q9NV71;Q9NVC4	136	7.41296
NUP153	P49790;Q5T9I7;Q7Z743	136	6.77417
NUP214	P35658;Q15010;Q3KQZ0;Q5JUP7;Q5JUP9;Q75R47;Q7Z3C4;Q86XD3	136	-5.43899
NUP88	Q99567;Q9BWE5	136	-1.73193
NUP98	P52948;Q8IUT2;Q8WYB0;Q96E54;Q9H3Q4;Q9HDC8;Q9NT02;Q9UF57;Q9UHX0;Q9Y6J4;Q9Y6J5	136	4.07509
TPR	A0PJC9;P12270;Q15624;Q15655;Q504U6;Q58F23;Q5SWX9;Q5SWY0;Q99968;Q9UE33	136	-0.981256
ZC3H7B	Q5TFX9;Q8TBT9;Q9H8B6;Q9UGQ9;Q9UGR0;Q9UGR1;Q9UGR2;Q9UK03;Q9UPW9	137	-5.02545
ADAM17	O60226;P78536;Q53RF5;Q53RS1;Q53S40;Q6P5T8	138	-3.78381
CALD1	Q05682;Q13978;Q13979;Q14741;Q14742;Q6PJM5;Q7Z2Y9;Q9NYG1;Q9UD91	139	-5.2135
LSM14A	Q76LX7;Q8ND56;Q96AR3;Q96K73;Q96SN5;Q9UFR3	140	-4.84544
MYST2	O95251	141	-5.8329
STK24	O14840;Q5JV98;Q5JV99;Q5T5B3;Q5T5B4;Q5U0E6;Q6FG81;Q6P0Y1;Q9Y6E0	142	-3.67908
PRKD1	Q15139;Q1KKQ2	143	4.12003
ZNF289	Q3LIF2;Q8N3I1;Q8N6H7;Q96SX7	144	-4.06774
A2ABF8;A2ABF9;A2BED6;A2BED7;Q14349;Q59FM7;Q5JP83;Q5JQ92;Q5JQA1;Q5JQA2;Q5JQG3;Q6PK06;Q96KQ7;Q96MH5;Q96QD0;Q9UQL8;Q9Y331	A2ABF8;A2ABF9;A2BED6;A2BED7;Q14349;Q59FM7;Q5JP83;Q5JQ92;Q5JQA1;Q5JQA2;Q5JQG3;Q6PK06;Q96KQ7;Q96MH5;Q96QD0;Q9UQL8;Q9Y331	145	-5.32587
PACSIN3	Q9H331;Q9NWV9;Q9UKS6	146	-4.37134
ANLN	Q5CZ78;Q6NSK5;Q9H8Y4;Q9NQW6;Q9NVN9;Q9NVP0	147	5.38859
Q59GW4;Q8NDL6;Q9H8D5	Q59GW4;Q8NDL6;Q9H8D5	148	7.23426
TBX2	Q13207;Q16424;Q59FT1;Q69YM3;Q7Z647	149	-4.14575
JARID1A;RBBP2	P29375;Q4LE72;Q86XZ1	150	-10.7366
NOL1	A1A4Z3;P46087;Q05BA7;Q0P5S5;Q3KQS4;Q58F30	151	-6.34892
MAP4K5	Q15448;Q8IYF6;Q9Y4K4	152	3.75358
PPP1R13L	Q2PNZ9;Q5DU71;Q5I1X4;Q6P1R7;Q6PKF8;Q8WUF5;Q9Y290	153	3.9368
FBL7;FBXL11;JHDM1A;KIAA1004	Q49A21;Q4G0M3;Q69YY8;Q9BVH5;Q9H7H5;Q9UK66;Q9Y2K7	154	4.35839
PCTK2	Q00537;Q8NEB8	155	-3.76564
CAMK2D;CAMKD	Q13557;Q4G1A8;Q52PK4;Q59G21;Q8N553;Q9UGH6;Q9UQE9	156	-4.1319
ARHGAP29	O15463;Q52LW3;Q59H86;Q5VYZ0;Q6NVX2;Q8TBI6	157	-5.78915
VAPB	O95292;O95293;Q53XM7;Q6ZSP7;Q9P0H0	158	-4.20023
SLC38A1	Q8NC61;Q96JX2;Q9H2H9;Q9H2Q2	159	-3.74337
KIFAP3	Q5VXV9;Q5VXW0;Q8NHU7;Q92845;Q9H416	160	-5.07075
RBM14;SIP;TMEM137	O75932;Q2PYN1;Q53GV1;Q68DQ9;Q96IC7;Q96PK5;Q96PK6	161	-3.69871
A4D1Z4;O43299;Q8N3X2;Q96H80	A4D1Z4;O43299;Q8N3X2;Q96H80	162	-4.68177
FOXK1	P85037	163	-4.68177
ARHGAP28;KIAA1314	Q6P160;Q8N4T3;Q9NW53;Q9P2N2	164	-4.66125
ADAM9;KIAA0021;MCMP;MDC9	A0AVL1;Q10718;Q13443;Q8NFM6	165	-4.22814
BSDC1	Q49AT8;Q68DY6;Q6IAA3;Q6MZK1;Q6UXS1;Q9HAL9;Q9NW68	166	4.17829
PDHA1	P08559;P78557;Q53GE3;Q53H41;Q5JPT8;Q5JPT9;Q5JPU0;Q5JPU1;Q5JPU2;Q5JPU3;Q6LCA3;Q99724;Q99725;Q9NP12;Q9UBJ8;Q9UBU0;Q9UNG4;Q9UNG5;Q9... <Preview truncated at 128 characters>	167	-6.14066
PDK2	Q15119;Q6P515;Q9BS05	167	0
DLAT	P10515;Q01991;Q16783;Q16791;Q53EP3;Q86YI5;Q9HAN0	168	0
PDHA2;PDHAL	P29803;Q0VDI5;Q4VC02;Q6NXQ1	168	-6.14066
RAN	P17080;P28746;P28747;P62826;Q6IPB2;Q86V08;Q8NI90;Q9CSP3;Q9CWI7;Q9CZA2;Q9UDJ5;Q9UEU9	169	2.65346
RCC1	P18754;Q16269;Q5T081;Q6NT97	169	-3.59692
PFKFB3	O43622;O75902;Q16875;Q5VX15;Q5VX18;Q5VX19;Q5VX20;Q5W015;Q9BQU2;Q9UBT0	170	-3.83034
NUP35	Q4ZFZ9;Q53S95;Q8NFH5;Q8TDJ1	171	5.5498
OSBPL10	Q59ED9;Q9BTU5;Q9BXB5;Q9NX98	172	5.18555
LOK;STK10	O94804;Q6NSK0;Q9UIW4	173	5.01173
RBM25;RNPC7	A0PJL9;P49756;Q16083;Q2TA72;Q5XJ17;Q6P665;Q9H6A1;Q9UEQ5;Q9UIE9	174	5.14392
Q2NKX8;Q8NCI1;Q96H93;Q9NXQ8	Q2NKX8;Q8NCI1;Q96H93;Q9NXQ8	175	-3.39129
CDC42BPA	O75039;Q59GZ1;Q5H9N9;Q5HYB0;Q5T797;Q5T799;Q5T7A0;Q5T7A7;Q5VT25;Q5VT26;Q5VT27;Q86XX2;Q86XX3;Q8IWQ7;Q99646;Q9H5K7;Q9NYF6	176	4.39981
AEBP2	Q59FS5;Q6ZN18;Q6ZN62;Q96BG3	177	-5.63767
Q0IJ40;Q59FY2;Q5M9N1;Q6P3R6;Q8IYM8;Q9HA50;Q9Y2K2	Q0IJ40;Q59FY2;Q5M9N1;Q6P3R6;Q8IYM8;Q9HA50;Q9Y2K2	178	-6.48866
C18orf25	Q5XG78;Q6N058;Q86TB5;Q8TCQ5;Q96B23	179	-5.59611
TWF1	Q12792;Q59G07;Q5U0B1;Q6FHJ1;Q6FHL6;Q6NUK9;Q86XL6;Q8TCD3	180	-2.83377
Q15203	Q15203	181	3.43873
Q15202	Q15202	182	3.43873
PTMA;TMSA	P06454;Q15204;Q15249;Q15592;Q53S24;Q7KZ52;Q7Z4R6;Q86YS2;Q8TBK9	183	3.43873
ULK1	O75385;Q9UQ28	184	-5.97556
CENTD2;CGI;SDCCAG28;STARD10	A3KLL7;O60532;O94879;Q4LDD5;Q59FI7;Q6PHS3;Q6ZMJ9;Q8WU51;Q96HP6;Q96L71;Q96P48;Q9Y365	185	3.33149
PLEKHF2	Q9H8W4	186	4.54082
A2AB27;P36915;Q0EFC6;Q6P458;Q86Z07;Q96CT5;Q96QB8	A2AB27;P36915;Q0EFC6;Q6P458;Q86Z07;Q96CT5;Q96QB8	187	-5.28303
FOXK2;ILF;ILF1	Q01167;Q13622;Q13623;Q13624	188	-4.09747
ARMC1	Q9H018;Q9H820;Q9NVT9	189	3.5566
G22P1;XRCC6	P12956;Q6FG89;Q6IC76;Q9UCQ2;Q9UCQ3	190	-3.44341
MRE11A	O43475;P49959;Q05D78;Q9BS79	190	-3.07332
RECQ3;RECQL2;WRN	A1KYY9;Q14191;Q59F09	190	0
TRERF1	Q05GC6;Q05GC8;Q7Z6T2;Q7Z6T3;Q96PN7;Q9NQ72;Q9NQ73;Q9NUN9	191	-13.0071
KLF2;LKLF	Q6IPC4;Q8IUN4;Q9UJS5;Q9UKR6;Q9Y5W3	192	-11.7672
CARDIAK;RICK;RIP2;RIPK2	O43353;Q2TU65;Q6UWF0	193	-20.9347
NOD2	A3FA72;Q6TDC3;Q7Z595;Q7Z596;Q7Z597;Q96RH5;Q96RH6;Q96RH8;Q9HC29	193	0
KIAA0794;UBXD7	O94888;Q6ZP77;Q86X20;Q8N327	194	-9.12248
DMXL1	Q05C95;Q9Y485	195	-6.0319
STIM2	Q05BJ5;Q96BF1;Q9BQH2;Q9H8R1;Q9P246	196	7.19597
RTKN	Q8WVN1;Q96PT6;Q9BST9;Q9HB05	197	6.99178
DMXL2	O94938;Q8TDJ6;Q8WTV7	198	7.16789
GOLGA4	Q13270;Q13439;Q13654;Q14436;Q49A56;Q59EW8;Q86W71;Q9H2G3	199	-6.30149
NPEPL1;STX16	O14661;O14662;O14663;O60517;Q53G37;Q59G13;Q5W083;Q5W084;Q5W086;Q5W087;Q5XKI6;Q6GMS8;Q8NDH3;Q8TF28;Q8WUI2;Q96NX8;Q9H0Z0;Q9H1T6;Q9... <Preview truncated at 128 characters>	200	5.55329
ARVCF	O00192;Q05BN6;Q8NAH4	201	7.63327
BAIAP2L1	A4D268;Q75L21;Q75L22;Q96CV4;Q9H5F5;Q9UHR4;Q9Y2M8	202	-6.43857
KIAA0528	O60280;Q17RY7;Q7Z619;Q86SU3;Q86YS7	203	4.36901
RBBP6	Q15290;Q6DKH4;Q6P4C2;Q6YNC9;Q7Z6E8;Q7Z6E9;Q8N0V2;Q96PH3;Q9H3I8;Q9H5M5;Q9NPX4	204	-5.99854
AMPD3	A0AUX0;Q01432	205	-5.00229
MAP3K5	Q59GL6;Q5THN3;Q99461;Q99683	206	-3.62333
PLEKHG5;TNFRSF25	O00275;O00276;O00277;O00278;O00279;O00280;O14865;O14866;O94827;P78507;P78515;Q5SY17;Q5SY18;Q5T8W5;Q5T8W9;Q5T8X2;Q5T8X5;Q5T8X6;Q5... <Preview truncated at 128 characters>	206	3.01193
TRADD	Q15628;Q52NZ1	206	0
TRAF2	Q12933;Q5T1L5;Q5T1L6;Q5T1L7;Q5T1L8;Q5T5T6;Q96NT2	206	-4.55888
DYNC1LI1	A2RRG7;Q53HC8;Q53HK7;Q6MZE7;Q9Y6G9	207	5.81909
AFTPH	Q3LIF3;Q53GW0;Q6ULP2;Q6ZM66;Q86VW3;Q8TCF3;Q9H7E3;Q9HAB9;Q9NXS4	208	5.77696
PAK2	Q13154;Q13177;Q6ISC3	209	6.16925
KIAA0310	A0PJ75;A1YCA4;Q4G0D7;Q5SXP2;Q8N2P2;Q8N9G1;Q9BV84	210	4.18054
ZNRF2	Q8NEX1;Q8NHG8	211	-3.62829
KLC2L;KLC3	A0AVM3;A2RUT6;Q6GMU2;Q6P597;Q8NAL1;Q8WWJ9	212	-4.07404
CRTC3	Q6DK61;Q6DK62;Q6UUV7;Q8TEF4;Q9H6U2	213	-3.97531
COL4A3BP	Q53YV1;Q53YV2;Q96Q85;Q96Q88;Q9H2S7;Q9H2S8;Q9Y5P4	214	-3.71881
TPD52L2	O43398;O43399;Q53GA0;Q5J908;Q5JWU5;Q5JWU6;Q5JWU8;Q5U0E0;Q68E05;Q6FGS1;Q9H3Z6	215	7.44623
C10orf54	A1L0X9;Q6UXF3;Q8WUG3;Q8WYZ8;Q9H7M9	216	-4.28533
GRIPAP1	Q3MJ75;Q4V327;Q4V328;Q4V329;Q4V330;Q5HYG1;Q6N046;Q96DH8;Q9NQ43;Q9ULQ3	217	-3.79312
CRMP4;DPYSL3;ULIP	Q14195;Q6DEN2;Q8IXW6;Q93012	218	-2.99223
CSRP1	P21291;Q5U0J2;Q6AI18;Q6AWD1;Q9BTA4	219	-3.85393
G3BP1	Q13283;Q32P45;Q53HH4;Q5HYE9;Q5U0Q1;Q6FI03;Q6ZP53	220	3.01693
KIAA1550;PLXNA4;PLXNA4A;PLXNA4B	A4D1N6;Q6UWC6;Q6ZW89;Q8N969;Q8ND00;Q8NEN3;Q9HCM2;Q9NTD4	221	-3.26307
PLXNA2	A2RTX9;O75051;Q5JRL6;Q6UX61;Q8N5M2;Q96DQ4;Q96GN9;Q9BRL1;Q9HAE7;Q9UIW1	222	-3.26307
CSNK2A1	A2A2H9;P19138;P20426;P68400;Q14013;Q2I0Y7;Q5U065;Q5U5J2;Q8NEV1	223	-0.758499
EEF1B2	A4D1M6;P24534;Q6IBH9	223	4.48424
FCHO2	A0JLQ4;Q0JRZ9;Q0JTJ3;Q96CF5	224	-2.95626
FNBP1	O60301;Q3MIN8;Q5TC87;Q5TC88;Q5TC89;Q6P658;Q7LGG2;Q96RU3;Q9H8H8;Q9NWD1	225	-3.82393
P2RY2	P41231;Q96EM8	226	-3.30198
MYST4	O15087;Q69YR9;Q86Y05;Q8WU81;Q8WYB5;Q9UKW2;Q9UKW3;Q9UKX0	227	-4.19564
KIF1B	O60333;Q4R9M7;Q4R9M8;Q4VXC3;Q4VXC4;Q4VXC5;Q4VXC6;Q96Q94;Q9BV80;Q9H8Z3;Q9P280	228	-3.25293
JUB	Q96IF1	229	3.25532
CCM2	A4D2L4;Q6P456;Q71RE5;Q8TAT4;Q9BSQ5	230	4.47792
PIH1D1	Q9BVL0;Q9NWS0	231	-3.17147
MICALL1	Q5TI16;Q641Q8;Q68D58;Q7RTP5;Q8N3F8;Q8N3N8;Q9BVL9;Q9BY92;Q9UH43;Q9UH44;Q9UH45	232	-2.80656
HECA	Q9UBI9	233	-3.30304
FIP1L1	Q0VGE0;Q499Y4;Q49AU3;Q6UN15;Q7Z608;Q8WVN3;Q96F80;Q9H077	234	5.1448
PTPN23	Q7KZF8;Q8N6Z5;Q9BSR5;Q9H3S7;Q9P257;Q9UG03;Q9UMZ4	235	3.91633
WDR13	Q06DW8;Q06DW9;Q06DX0;Q06DX1;Q14827;Q6NXG4;Q9BUL7;Q9H1Z4;Q9NWW4	236	-3.92506
SAMD4A	Q0VA96;Q6PEW4;Q8WW19;Q9UFP6;Q9UPU9	237	-4.14026
JMJD1C	A0PJE4;A0T124;Q15652;Q5SQZ8;Q5SQZ9;Q5SR00;Q7Z3E7;Q8N3U0;Q96KB9;Q9P2G7	238	-4.96767
DOCK6;KIAA1395	Q7Z7P4;Q96HP0;Q9P2F2	239	2.88264
ALY;BEF;THOC4	O43672;Q86V81	240	3.2363
F2RL1;GPR11;PAR2	P55085;Q13317;Q13346;Q53XJ8	241	2.52979
SASH1	O94885;Q5VUX1;Q5VUX2;Q6P4R9;Q7Z3N8;Q8TAI0;Q9H7R7	242	3.77613
HD;IT15	P42858;Q59FF4;Q9UQB7	243	-2.65827
SLC12A6	A0AV76;Q2VI00;Q3ZCQ6;Q5HYC7;Q6NSI7;Q7Z2E7;Q7Z4G5;Q8TDD4;Q9UFR2;Q9UHW9;Q9Y642;Q9Y665	244	-2.43536
Q53SX1;Q580W8;Q59GY5;Q86YW8;Q9HCC4;Q9HCC5;Q9HDD2;Q9NYE9;Q9NYL2	Q53SX1;Q580W8;Q59GY5;Q86YW8;Q9HCC4;Q9HCC5;Q9HDD2;Q9NYE9;Q9NYL2	245	-3.09569
GOA;RNF100;TRIM47	Q96AD0;Q96GU5;Q96LD4;Q9BRN7	246	-6.23828
