# Supplementary material for: Identifying differentially regulated subnetworks from phosphoproteomic data
Source: BMC Bioinformatics. 2010 Jun 28;11:351. doi: 10.1186/1471-2105-11-351 (PMC2914729; doi:10.1186/1471-2105-11-351)
Supplement: Additional file 4 — Complete set of extracted subnetworks from sorafenib data using a t distribution. This file essentially contains the same data as Additional file 2, but this time a t location scale distribution as described in the Normal Assumption subsection was used to model the distribution of differentially regulated phosphosites. The open source software Cytoscape http://www.cytoscape.org/ is required to view this file. If the file has the format *.zip you have to re-name it to *.cys in order to be able to open it with Cytoscape. [file 1471-2105-11-351-S4.ZIP]

Archive with 6 entries (6 files):
- CytoscapeSession-2010_04_29-14_04/subgraphs_combined_significant_SORAFENIB_mixedT.txt.xgmml
- CytoscapeSession-2010_04_29-14_04/cysession.xml
- CytoscapeSession-2010_04_29-14_04/session_vizmap.props
- CytoscapeSession-2010_04_29-14_04/session_cytoscape.props
- CytoscapeSession-2010_04_29-14_04/session_bookmarks.xml
- CytoscapeSession-2010_04_29-14_04/plugins/AttributeBrowserPlugin/attributeBrowser.props
