# Supplementary material for: Identifying differentially regulated subnetworks from phosphoproteomic data
Source: BMC Bioinformatics. 2010 Jun 28;11:351. doi: 10.1186/1471-2105-11-351 (PMC2914729; doi:10.1186/1471-2105-11-351)
Supplement: Additional file 4 — Complete set of extracted subnetworks from sorafenib data using a t distribution. This file essentially contains the same data as Additional file 2, but this time a t location scale distribution as described in the Normal Assumption subsection was used to model the distribution of differentially regulated phosphosites. The open source software Cytoscape http://www.cytoscape.org/ is required to view this file. If the file has the format *.zip you have to re-name it to *.cys in order to be able to open it with Cytoscape. [file 1471-2105-11-351-S4.ZIP › CytoscapeSession-2010_04_29-14_04/subgraphs_combined_significant_SORAFENIB_mixedT.txt.xgmml]

<?xml version="1.0" encoding="UTF-8" standalone="yes"?>
<graph label="subgraphs_combined_significant_SORAFENIB_mixedT.txt" xmlns:dc="http://purl.org/dc/elements/1.1/" xmlns:xlink="http://www.w3.org/1999/xlink" xmlns:rdf="http://www.w3.org/1999/02/22-rdf-syntax-ns#" xmlns:cy="http://www.cytoscape.org" xmlns="http://www.cs.rpi.edu/XGMML"  directed="1">
  <att name="documentVersion" value="1.1"/>
  <att name="networkMetadata">
    <rdf:RDF>
      <rdf:Description rdf:about="http://www.cytoscape.org/">
        <dc:type>Protein-Protein Interaction</dc:type>
        <dc:description>N/A</dc:description>
        <dc:identifier>N/A</dc:identifier>
        <dc:date>2010-04-29 14:04:30</dc:date>
        <dc:title>subgraphs_combined_significant_SORAFENIB_mixedT.txt</dc:title>
        <dc:source>http://www.cytoscape.org/</dc:source>
        <dc:format>Cytoscape-XGMML</dc:format>
      </rdf:Description>
    </rdf:RDF>
  </att>
  <att type="string" name="backgroundColor" value="#ccccff"/>
  <att type="real" name="GRAPH_VIEW_ZOOM" value="0.16471592151294726"/>
  <att type="real" name="GRAPH_VIEW_CENTER_X" value="1707.4809026532055"/>
  <att type="real" name="GRAPH_VIEW_CENTER_Y" value="1534.7581616578195"/>
  <att type="string" name="__layoutAlgorithm" value="force-directed" cy:hidden="true"/>
  <node label="TOP2B" id="-396">
    <att type="list" name="cytoscape.alias.list">
      <att type="string" name="cytoscape.alias.list" value="TOP2B"/>
    </att>
    <att type="string" name="canonicalName" value="TOP2B"/>
    <att type="string" name="Column 4" value="TOP2B"/>
    <att type="string" name="Column 5" value="false"/>
    <att type="real" name="Column 2" value="-31.08125727"/>
    <att type="string" name="Column 3" value="Q02880;Q13600;Q59H80;Q6LBI8;Q6LC06;Q6W6M6;Q71UH4;Q8WTY5;Q9UMG8;Q9UQP8"/>
    <att type="string" name="Column 1" value="TOP2B"/>
    <graphics type="ELLIPSE" h="40.0" w="40.0" x="1306.5965576171875" y="3369.1181640625" fill="#0000ff" width="1" outline="#666666"/>
  </node>
  <node label="CYFIP1" id="-395">
    <att type="list" name="cytoscape.alias.list">
      <att type="string" name="cytoscape.alias.list" value="CYFIP1"/>
    </att>
    <att type="string" name="canonicalName" value="CYFIP1"/>
    <att type="string" name="Column 4" value="CYFIP1;KIAA0068"/>
    <att type="string" name="Column 5" value="false"/>
    <att type="real" name="Column 2" value="1.619098352"/>
    <att type="string" name="Column 3" value="Q14467;Q5IED0;Q6ZSX1;Q7L576;Q9BSD9;Q9BVC7"/>
    <att type="string" name="Column 1" value="CYFIP1"/>
    <graphics type="ELLIPSE" h="40.0" w="40.0" x="160.3311309814453" y="56.00695037841797" fill="#ffe3e3" width="1" outline="#666666"/>
  </node>
  <node label="RAC1" id="-394">
    <att type="list" name="cytoscape.alias.list">
      <att type="string" name="cytoscape.alias.list" value="RAC1"/>
    </att>
    <att type="string" name="canonicalName" value="RAC1"/>
    <att type="string" name="Column 4" value="RAC1"/>
    <att type="string" name="Column 5" value="false"/>
    <att type="real" name="Column 2" value="-2.424068295"/>
    <att type="string" name="Column 3" value="A4D2P0;A4D2P1;A4D2P2;O95501;P15154;P63000;Q3Y4D3;Q5JAA8;Q9BTB4"/>
    <att type="string" name="Column 1" value="RAC1"/>
    <graphics type="ELLIPSE" h="40.0" w="40.0" x="234.496337890625" y="168.04872131347656" fill="#d6d6ff" width="1" outline="#666666"/>
  </node>
  <node label="TRIO" id="-393">
    <att type="list" name="cytoscape.alias.list">
      <att type="string" name="cytoscape.alias.list" value="TRIO"/>
    </att>
    <att type="string" name="canonicalName" value="TRIO"/>
    <att type="string" name="Column 4" value="TRIO"/>
    <att type="string" name="Column 5" value="false"/>
    <att type="real" name="Column 2" value="6.241001612"/>
    <att type="string" name="Column 3" value="O75962;Q13458;Q59EQ7;Q6PJC9;Q6ZN05;Q7Z2K2;Q8IWK8"/>
    <att type="string" name="Column 1" value="TRIO"/>
    <graphics type="ELLIPSE" h="40.0" w="40.0" x="100.13897705078125" y="172.583740234375" fill="#ff9595" width="1" outline="#666666"/>
  </node>
  <node label="ABL2" id="-392">
    <att type="list" name="cytoscape.alias.list">
      <att type="string" name="cytoscape.alias.list" value="ABL2"/>
    </att>
    <att type="string" name="canonicalName" value="ABL2"/>
    <att type="string" name="Column 4" value="ABL2"/>
    <att type="string" name="Column 5" value="false"/>
    <att type="real" name="Column 2" value="-12.82317821"/>
    <att type="string" name="Column 3" value="A0M8X0;P42684;Q5T0X6;Q5W0C5;Q6NZY6;Q7Z301"/>
    <att type="string" name="Column 1" value="ABL2"/>
    <graphics type="ELLIPSE" h="40.0" w="40.0" x="486.7450866699219" y="551.1517333984375" fill="#2525ff" width="1" outline="#666666"/>
  </node>
  <node label="CRK" id="-391">
    <att type="list" name="cytoscape.alias.list">
      <att type="string" name="cytoscape.alias.list" value="CRK"/>
    </att>
    <att type="string" name="canonicalName" value="CRK"/>
    <att type="string" name="Column 4" value="CRK"/>
    <att type="string" name="Column 5" value="false"/>
    <att type="real" name="Column 2" value="-4.46858993"/>
    <att type="string" name="Column 3" value="P46108;Q96GA9;Q96HJ0"/>
    <att type="string" name="Column 1" value="CRK"/>
    <graphics type="ELLIPSE" h="40.0" w="40.0" x="471.08770751953125" y="648.72802734375" fill="#b3b3ff" width="1" outline="#666666"/>
  </node>
  <node label="YWHAB" id="-390">
    <att type="list" name="cytoscape.alias.list">
      <att type="string" name="cytoscape.alias.list" value="YWHAB"/>
    </att>
    <att type="string" name="canonicalName" value="YWHAB"/>
    <att type="string" name="Column 4" value="YWHAB"/>
    <att type="string" name="Column 5" value="false"/>
    <att type="real" name="Column 2" value="-6.072252762"/>
    <att type="string" name="Column 3" value="P31946;Q4VY19;Q4VY20"/>
    <att type="string" name="Column 1" value="YWHAB"/>
    <graphics type="ELLIPSE" h="40.0" w="40.0" x="711.352783203125" y="8.128355026245117" fill="#9898ff" width="1" outline="#666666"/>
  </node>
  <node label="CDC25B" id="-389">
    <att type="list" name="cytoscape.alias.list">
      <att type="string" name="cytoscape.alias.list" value="CDC25B"/>
    </att>
    <att type="string" name="canonicalName" value="CDC25B"/>
    <att type="string" name="Column 4" value="CDC25B"/>
    <att type="string" name="Column 5" value="false"/>
    <att type="real" name="Column 2" value="-6.204614631"/>
    <att type="string" name="Column 3" value="O43550;O43551;P30305;Q13971;Q5JX77;Q6MZW8;Q6RSS1;Q7LDQ7;Q9BRA6"/>
    <att type="string" name="Column 1" value="CDC25B"/>
    <graphics type="ELLIPSE" h="40.0" w="40.0" x="700.5291137695312" y="-135.24874877929688" fill="#9696ff" width="1" outline="#666666"/>
  </node>
  <node label="RAF1" id="-388">
    <att type="list" name="cytoscape.alias.list">
      <att type="string" name="cytoscape.alias.list" value="RAF1"/>
    </att>
    <att type="string" name="canonicalName" value="RAF1"/>
    <att type="string" name="Column 4" value="RAF1"/>
    <att type="string" name="Column 5" value="false"/>
    <att type="real" name="Column 2" value="6.262476175"/>
    <att type="string" name="Column 3" value="P04049;Q15278"/>
    <att type="string" name="Column 1" value="RAF1"/>
    <graphics type="ELLIPSE" h="40.0" w="40.0" x="530.8312377929688" y="44.84295654296875" fill="#ff9595" width="1" outline="#666666"/>
  </node>
  <node label="BAD" id="-387">
    <att type="list" name="cytoscape.alias.list">
      <att type="string" name="cytoscape.alias.list" value="BAD"/>
    </att>
    <att type="string" name="canonicalName" value="BAD"/>
    <att type="string" name="Column 4" value="BAD"/>
    <att type="string" name="Column 5" value="false"/>
    <att type="real" name="Column 2" value="7.161461655"/>
    <att type="string" name="Column 3" value="O14803;Q6FH21;Q92934"/>
    <att type="string" name="Column 1" value="BAD"/>
    <graphics type="ELLIPSE" h="40.0" w="40.0" x="871.8719482421875" y="107.2056884765625" fill="#ff8585" width="1" outline="#666666"/>
  </node>
  <node label="IRS1" id="-386">
    <att type="list" name="cytoscape.alias.list">
      <att type="string" name="cytoscape.alias.list" value="IRS1"/>
    </att>
    <att type="string" name="canonicalName" value="IRS1"/>
    <att type="string" name="Column 4" value="IRS1"/>
    <att type="string" name="Column 5" value="false"/>
    <att type="real" name="Column 2" value="-30.9681643"/>
    <att type="string" name="Column 3" value="P35568"/>
    <att type="string" name="Column 1" value="IRS1"/>
    <graphics type="ELLIPSE" h="40.0" w="40.0" x="743.9022216796875" y="668.6804809570312" fill="#0000ff" width="1" outline="#666666"/>
  </node>
  <node label="RPS6KB1" id="-385">
    <att type="list" name="cytoscape.alias.list">
      <att type="string" name="cytoscape.alias.list" value="RPS6KB1"/>
    </att>
    <att type="string" name="canonicalName" value="RPS6KB1"/>
    <att type="string" name="Column 4" value="RPS6KB1"/>
    <att type="string" name="Column 5" value="false"/>
    <att type="real" name="Column 2" value="-3.972900764"/>
    <att type="string" name="Column 3" value="P23443;Q4G0X7;Q7Z721"/>
    <att type="string" name="Column 1" value="RPS6KB1"/>
    <graphics type="ELLIPSE" h="40.0" w="40.0" x="848.6925048828125" y="661.0838012695312" fill="#bbbbff" width="1" outline="#666666"/>
  </node>
  <node label="CAV1" id="-384">
    <att type="list" name="cytoscape.alias.list">
      <att type="string" name="cytoscape.alias.list" value="CAV1"/>
    </att>
    <att type="string" name="canonicalName" value="CAV1"/>
    <att type="string" name="Column 4" value="CAV1"/>
    <att type="string" name="Column 5" value="false"/>
    <att type="real" name="Column 2" value="2.80557322"/>
    <att type="string" name="Column 3" value="Q03135;Q2TNI1;Q59E85;Q7Z4F3;Q9UGP1;Q9UNG1;Q9UQH6"/>
    <att type="string" name="Column 1" value="CAV1"/>
    <graphics type="ELLIPSE" h="40.0" w="40.0" x="439.956298828125" y="754.9827880859375" fill="#ffcfcf" width="1" outline="#666666"/>
  </node>
  <node label="PTP2C" id="-383">
    <att type="list" name="cytoscape.alias.list">
      <att type="string" name="cytoscape.alias.list" value="PTP2C"/>
    </att>
    <att type="string" name="canonicalName" value="PTP2C"/>
    <att type="string" name="Column 4" value="PTP2C;PTPN11"/>
    <att type="string" name="Column 5" value="false"/>
    <att type="real" name="Column 2" value="14.87336077"/>
    <att type="string" name="Column 3" value="Q06124;Q16344;Q96HD7"/>
    <att type="string" name="Column 1" value="PTP2C"/>
    <graphics type="ELLIPSE" h="40.0" w="40.0" x="466.474365234375" y="700.706298828125" fill="#ff0202" width="1" outline="#666666"/>
  </node>
  <node label="SHC1" id="-382">
    <att type="list" name="cytoscape.alias.list">
      <att type="string" name="cytoscape.alias.list" value="SHC1"/>
    </att>
    <att type="string" name="canonicalName" value="SHC1"/>
    <att type="string" name="Column 4" value="SHC1"/>
    <att type="string" name="Column 5" value="false"/>
    <att type="real" name="Column 2" value="5.061182274"/>
    <att type="string" name="Column 3" value="O15290;P29353;Q5T180;Q5T181;Q5T182;Q5T183;Q5T184;Q5T185;Q5T186;Q5T187;Q5T188;Q5T189;Q8N4K5;Q8NFT0;Q8NFT1;Q96CL1"/>
    <att type="string" name="Column 1" value="SHC1"/>
    <graphics type="ELLIPSE" h="40.0" w="40.0" x="267.88861083984375" y="817.52392578125" fill="#ffa9a9" width="1" outline="#666666"/>
  </node>
  <node label="EIF4G1" id="-381">
    <att type="list" name="cytoscape.alias.list">
      <att type="string" name="cytoscape.alias.list" value="EIF4G1"/>
    </att>
    <att type="string" name="canonicalName" value="EIF4G1"/>
    <att type="string" name="Column 4" value="EIF4G1"/>
    <att type="string" name="Column 5" value="false"/>
    <att type="real" name="Column 2" value="-4.325559437"/>
    <att type="string" name="Column 3" value="O43177;O95065;O95066;Q04637;Q4LE58;Q5HYG0;Q6ZN21;Q8N102;Q96I65"/>
    <att type="string" name="Column 1" value="EIF4G1"/>
    <graphics type="ELLIPSE" h="40.0" w="40.0" x="1232.9517822265625" y="686.0015869140625" fill="#b5b5ff" width="1" outline="#666666"/>
  </node>
  <node label="EIF4E" id="-380">
    <att type="list" name="cytoscape.alias.list">
      <att type="string" name="cytoscape.alias.list" value="EIF4E"/>
    </att>
    <att type="string" name="canonicalName" value="EIF4E"/>
    <att type="string" name="Column 4" value="EIF4E"/>
    <att type="string" name="Column 5" value="false"/>
    <att type="real" name="Column 2" value="3.764160235"/>
    <att type="string" name="Column 3" value="P06730;Q32Q75;Q96E95"/>
    <att type="string" name="Column 1" value="EIF4E"/>
    <graphics type="ELLIPSE" h="40.0" w="40.0" x="989.7259521484375" y="784.1792602539062" fill="#ffbfbf" width="1" outline="#666666"/>
  </node>
  <node label="PABPC1" id="-379">
    <att type="list" name="cytoscape.alias.list">
      <att type="string" name="cytoscape.alias.list" value="PABPC1"/>
    </att>
    <att type="string" name="canonicalName" value="PABPC1"/>
    <att type="string" name="Column 4" value="PABPC1"/>
    <att type="string" name="Column 5" value="false"/>
    <att type="real" name="Column 2" value="-2.839639346"/>
    <att type="string" name="Column 3" value="P11940;Q15097;Q6ZRY2;Q93004"/>
    <att type="string" name="Column 1" value="PABPC1"/>
    <graphics type="ELLIPSE" h="40.0" w="40.0" x="1143.640869140625" y="802.5741577148438" fill="#cfcfff" width="1" outline="#666666"/>
  </node>
  <node label="EIF4EBP1" id="-378">
    <att type="list" name="cytoscape.alias.list">
      <att type="string" name="cytoscape.alias.list" value="EIF4EBP1"/>
    </att>
    <att type="string" name="canonicalName" value="EIF4EBP1"/>
    <att type="string" name="Column 4" value="EIF4EBP1"/>
    <att type="string" name="Column 5" value="false"/>
    <att type="real" name="Column 2" value="-5.947670097"/>
    <att type="string" name="Column 3" value="Q13541;Q6IBN3"/>
    <att type="string" name="Column 1" value="EIF4EBP1"/>
    <graphics type="ELLIPSE" h="40.0" w="40.0" x="1030.263671875" y="555.4274291992188" fill="#9a9aff" width="1" outline="#666666"/>
  </node>
  <node label="EGFR" id="-377">
    <att type="list" name="cytoscape.alias.list">
      <att type="string" name="cytoscape.alias.list" value="EGFR"/>
    </att>
    <att type="string" name="canonicalName" value="EGFR"/>
    <att type="string" name="Column 4" value="EGFR"/>
    <att type="string" name="Column 5" value="false"/>
    <att type="real" name="Column 2" value="-4.971490487"/>
    <att type="string" name="Column 3" value="A2VCQ7;O00688;O00732;P00533;P06268;Q14225;Q147T7;Q2TTR7;Q30BI0;Q4H1F3;Q59FL8;Q68GS5;Q68GS6;Q75MF2;Q8WZA5;Q92795;Q9BZS2;Q9GZX1;Q9H2C9;Q9H3C8;Q9H3C9;Q9UMD7;Q9UMD8;Q9UMG5"/>
    <att type="string" name="Column 1" value="EGFR"/>
    <graphics type="ELLIPSE" h="40.0" w="40.0" x="328.701171875" y="644.552978515625" fill="#aaaaff" width="1" outline="#666666"/>
  </node>
  <node label="CBL" id="-376">
    <att type="list" name="cytoscape.alias.list">
      <att type="string" name="cytoscape.alias.list" value="CBL"/>
    </att>
    <att type="string" name="canonicalName" value="CBL"/>
    <att type="string" name="Column 4" value="CBL;CBL2;RNF55"/>
    <att type="string" name="Column 5" value="false"/>
    <att type="real" name="Column 2" value="4.887844948"/>
    <att type="string" name="Column 3" value="A3KMP8;P22681"/>
    <att type="string" name="Column 1" value="CBL"/>
    <graphics type="ELLIPSE" h="40.0" w="40.0" x="255.24139404296875" y="604.705078125" fill="#ffacac" width="1" outline="#666666"/>
  </node>
  <node label="ERBB2" id="-375">
    <att type="list" name="cytoscape.alias.list">
      <att type="string" name="cytoscape.alias.list" value="ERBB2"/>
    </att>
    <att type="string" name="canonicalName" value="ERBB2"/>
    <att type="string" name="Column 4" value="ERBB2;NEU;NGL"/>
    <att type="string" name="Column 5" value="false"/>
    <att type="real" name="Column 2" value="-4.614229224"/>
    <att type="string" name="Column 3" value="P04626;Q14256;Q4H1F1;Q4H1F2;Q6LDV1;Q9NP09;Q9UMK4"/>
    <att type="string" name="Column 1" value="ERBB2"/>
    <graphics type="ELLIPSE" h="40.0" w="40.0" x="299.2831115722656" y="938.2103881835938" fill="#b1b1ff" width="1" outline="#666666"/>
  </node>
  <node label="EPS15" id="-374">
    <att type="list" name="cytoscape.alias.list">
      <att type="string" name="cytoscape.alias.list" value="EPS15"/>
    </att>
    <att type="string" name="canonicalName" value="EPS15"/>
    <att type="string" name="Column 4" value="EPS15"/>
    <att type="string" name="Column 5" value="false"/>
    <att type="real" name="Column 2" value="-3.021810127"/>
    <att type="string" name="Column 3" value="P42566;Q5SRH3;Q5SRH4;Q7Z5V0"/>
    <att type="string" name="Column 1" value="EPS15"/>
    <graphics type="ELLIPSE" h="40.0" w="40.0" x="92.68582153320312" y="392.68548583984375" fill="#ccccff" width="1" outline="#666666"/>
  </node>
  <node label="ERRFI1" id="-373">
    <att type="list" name="cytoscape.alias.list">
      <att type="string" name="cytoscape.alias.list" value="ERRFI1"/>
    </att>
    <att type="string" name="canonicalName" value="ERRFI1"/>
    <att type="string" name="Column 4" value="ERRFI1"/>
    <att type="string" name="Column 5" value="false"/>
    <att type="real" name="Column 2" value="-8.209414689"/>
    <att type="string" name="Column 3" value="Q9NTG9;Q9UD05;Q9UJM3"/>
    <att type="string" name="Column 1" value="ERRFI1"/>
    <graphics type="ELLIPSE" h="40.0" w="40.0" x="87.55329895019531" y="788.3907470703125" fill="#7373ff" width="1" outline="#666666"/>
  </node>
  <node label="CDC2" id="-372">
    <att type="list" name="cytoscape.alias.list">
      <att type="string" name="cytoscape.alias.list" value="CDC2"/>
    </att>
    <att type="string" name="canonicalName" value="CDC2"/>
    <att type="string" name="Column 4" value="CDC2"/>
    <att type="string" name="Column 5" value="false"/>
    <att type="real" name="Column 2" value="3.355629042"/>
    <att type="string" name="Column 3" value="O60764;P06493;Q3B785;Q5H9N4"/>
    <att type="string" name="Column 1" value="CDC2"/>
    <graphics type="ELLIPSE" h="40.0" w="40.0" x="667.6192016601562" y="-264.3583984375" fill="#ffc6c6" width="1" outline="#666666"/>
  </node>
  <node label="FHOD1" id="-371">
    <att type="list" name="cytoscape.alias.list">
      <att type="string" name="cytoscape.alias.list" value="FHOD1"/>
    </att>
    <att type="string" name="canonicalName" value="FHOD1"/>
    <att type="string" name="Column 4" value="FHOD1;FHOS"/>
    <att type="string" name="Column 5" value="false"/>
    <att type="real" name="Column 2" value="-1.684251272"/>
    <att type="string" name="Column 3" value="Q59F76;Q6Y1F2;Q76MS8;Q8N521;Q9Y613"/>
    <att type="string" name="Column 1" value="FHOD1"/>
    <graphics type="ELLIPSE" h="40.0" w="40.0" x="114.76724243164062" y="105.9613265991211" fill="#e2e2ff" width="1" outline="#666666"/>
  </node>
  <node label="PAK1" id="-370">
    <att type="list" name="cytoscape.alias.list">
      <att type="string" name="cytoscape.alias.list" value="PAK1"/>
    </att>
    <att type="string" name="canonicalName" value="PAK1"/>
    <att type="string" name="Column 4" value="PAK1"/>
    <att type="string" name="Column 5" value="false"/>
    <att type="real" name="Column 2" value="-7.305973098"/>
    <att type="string" name="Column 3" value="O75561;Q13153;Q13567;Q32M53;Q32M54;Q86W79"/>
    <att type="string" name="Column 1" value="PAK1"/>
    <graphics type="ELLIPSE" h="40.0" w="40.0" x="387.45343017578125" y="159.71466064453125" fill="#8383ff" width="1" outline="#666666"/>
  </node>
  <node label="TIAM1" id="-369">
    <att type="list" name="cytoscape.alias.list">
      <att type="string" name="cytoscape.alias.list" value="TIAM1"/>
    </att>
    <att type="string" name="canonicalName" value="TIAM1"/>
    <att type="string" name="Column 4" value="TIAM1"/>
    <att type="string" name="Column 5" value="false"/>
    <att type="real" name="Column 2" value="-1.982344695"/>
    <att type="string" name="Column 3" value="Q13009;Q17RT7;Q59GK8"/>
    <att type="string" name="Column 1" value="TIAM1"/>
    <graphics type="ELLIPSE" h="40.0" w="40.0" x="125.6436767578125" y="239.69317626953125" fill="#ddddff" width="1" outline="#666666"/>
  </node>
  <node label="DLC2" id="-368">
    <att type="list" name="cytoscape.alias.list">
      <att type="string" name="cytoscape.alias.list" value="DLC2"/>
    </att>
    <att type="string" name="canonicalName" value="DLC2"/>
    <att type="string" name="Column 4" value="DLC2;GT650;STARD13"/>
    <att type="string" name="Column 5" value="false"/>
    <att type="real" name="Column 2" value="2.106351146"/>
    <att type="string" name="Column 3" value="A2A309;A2A310;Q5HYH1;Q5TAE3;Q6MZG8;Q6UN61;Q86TP6;Q86WQ3;Q86XT0;Q86XT1;Q9Y3M8"/>
    <att type="string" name="Column 1" value="DLC2"/>
    <graphics type="ELLIPSE" h="40.0" w="40.0" x="228.4185791015625" y="37.228614807128906" fill="#ffdbdb" width="1" outline="#666666"/>
  </node>
  <node label="ARHGEF2" id="-367">
    <att type="list" name="cytoscape.alias.list">
      <att type="string" name="cytoscape.alias.list" value="ARHGEF2"/>
    </att>
    <att type="string" name="canonicalName" value="ARHGEF2"/>
    <att type="string" name="Column 4" value="ARHGEF2"/>
    <att type="string" name="Column 5" value="false"/>
    <att type="real" name="Column 2" value="-2.821509109"/>
    <att type="string" name="Column 3" value="O75142;Q15079;Q5VY92;Q5VY93;Q8TDA3;Q8WUG4;Q92974;Q9H023"/>
    <att type="string" name="Column 1" value="ARHGEF2"/>
    <graphics type="ELLIPSE" h="40.0" w="40.0" x="195.49940490722656" y="276.4704284667969" fill="#cfcfff" width="1" outline="#666666"/>
  </node>
  <node label="MCF2L" id="-366">
    <att type="list" name="cytoscape.alias.list">
      <att type="string" name="cytoscape.alias.list" value="MCF2L"/>
    </att>
    <att type="string" name="canonicalName" value="MCF2L"/>
    <att type="string" name="Column 4" value="MCF2L"/>
    <att type="string" name="Column 5" value="false"/>
    <att type="real" name="Column 2" value="2.145517731"/>
    <att type="string" name="Column 3" value="A2A2X1;A2A2X2;A2A3G6;A2A3G8;A2A639;O15068;Q3B838;Q5JU56;Q5VXT1;Q6ZWD4;Q765G8;Q765G9;Q8N679;Q96LQ9"/>
    <att type="string" name="Column 1" value="MCF2L"/>
    <graphics type="ELLIPSE" h="40.0" w="40.0" x="298.4395751953125" y="68.54583740234375" fill="#ffdbdb" width="1" outline="#666666"/>
  </node>
  <node label="ARHGEF7" id="-365">
    <att type="list" name="cytoscape.alias.list">
      <att type="string" name="cytoscape.alias.list" value="ARHGEF7"/>
    </att>
    <att type="string" name="canonicalName" value="ARHGEF7"/>
    <att type="string" name="Column 4" value="ARHGEF7"/>
    <att type="string" name="Column 5" value="false"/>
    <att type="real" name="Column 2" value="15.28341437"/>
    <att type="string" name="Column 3" value="A2A302;Q14155;Q3LIA4;Q5T2V0;Q5T2V1;Q5T2V2;Q5T2V3;Q5W9H0;Q5W9H1;Q5ZEZ2;Q5ZEZ3;Q6P9G3;Q6PII2;Q86W63;Q8N3M1"/>
    <att type="string" name="Column 1" value="ARHGEF7"/>
    <graphics type="ELLIPSE" h="40.0" w="40.0" x="345.4717102050781" y="311.64501953125" fill="#ff0000" width="1" outline="#666666"/>
  </node>
  <node label="RPS6KA4" id="-364">
    <att type="list" name="cytoscape.alias.list">
      <att type="string" name="cytoscape.alias.list" value="RPS6KA4"/>
    </att>
    <att type="string" name="canonicalName" value="RPS6KA4"/>
    <att type="string" name="Column 4" value="RPS6KA4"/>
    <att type="string" name="Column 5" value="false"/>
    <att type="real" name="Column 2" value="-12.71025281"/>
    <att type="string" name="Column 3" value="A0PJF8;O75585;O75676;Q53ES8"/>
    <att type="string" name="Column 1" value="RPS6KA4"/>
    <graphics type="ELLIPSE" h="40.0" w="40.0" x="1070.2841796875" y="-20.615013122558594" fill="#2727ff" width="1" outline="#666666"/>
  </node>
  <node label="CREB1" id="-363">
    <att type="list" name="cytoscape.alias.list">
      <att type="string" name="cytoscape.alias.list" value="CREB1"/>
    </att>
    <att type="string" name="canonicalName" value="CREB1"/>
    <att type="string" name="Column 4" value="CREB1"/>
    <att type="string" name="Column 5" value="false"/>
    <att type="real" name="Column 2" value="-2.319331209"/>
    <att type="string" name="Column 3" value="P16220;P21934;Q4ZG78;Q53RU9;Q53X93;Q5U0J5;Q6V963;Q9UMA7"/>
    <att type="string" name="Column 1" value="CREB1"/>
    <graphics type="ELLIPSE" h="40.0" w="40.0" x="1051.8973388671875" y="99.18797302246094" fill="#d8d8ff" width="1" outline="#666666"/>
  </node>
  <node label="DUSP7" id="-362">
    <att type="list" name="cytoscape.alias.list">
      <att type="string" name="cytoscape.alias.list" value="DUSP7"/>
    </att>
    <att type="string" name="canonicalName" value="DUSP7"/>
    <att type="string" name="Column 4" value="DUSP7"/>
    <att type="string" name="Column 5" value="false"/>
    <att type="real" name="Column 2" value="-3.369587363"/>
    <att type="string" name="Column 3" value="Q16829;Q2M3J7;Q8NFJ0"/>
    <att type="string" name="Column 1" value="DUSP7"/>
    <graphics type="ELLIPSE" h="40.0" w="40.0" x="1084.896240234375" y="284.1216735839844" fill="#c6c6ff" width="1" outline="#666666"/>
  </node>
  <node label="ERK2" id="-361">
    <att type="list" name="cytoscape.alias.list">
      <att type="string" name="cytoscape.alias.list" value="ERK2"/>
    </att>
    <att type="string" name="canonicalName" value="ERK2"/>
    <att type="string" name="Column 4" value="ERK2;MAPK1;PRKM1;PRKM2"/>
    <att type="string" name="Column 5" value="false"/>
    <att type="real" name="Column 2" value="-2.981682677"/>
    <att type="string" name="Column 3" value="P28482;Q1HBJ4;Q499G7"/>
    <att type="string" name="Column 1" value="ERK2"/>
    <graphics type="ELLIPSE" h="40.0" w="40.0" x="1018.0306396484375" y="363.30224609375" fill="#ccccff" width="1" outline="#666666"/>
  </node>
  <node label="DUSP6" id="-360">
    <att type="list" name="cytoscape.alias.list">
      <att type="string" name="cytoscape.alias.list" value="DUSP6"/>
    </att>
    <att type="string" name="canonicalName" value="DUSP6"/>
    <att type="string" name="Column 4" value="DUSP6"/>
    <att type="string" name="Column 5" value="false"/>
    <att type="real" name="Column 2" value="-3.369587363"/>
    <att type="string" name="Column 3" value="O75109;Q16828;Q53GP9;Q53Y75;Q689E8;Q9BSH6"/>
    <att type="string" name="Column 1" value="DUSP6"/>
    <graphics type="ELLIPSE" h="40.0" w="40.0" x="1152.7127685546875" y="359.67596435546875" fill="#c6c6ff" width="1" outline="#666666"/>
  </node>
  <node label="RPS6KA2" id="-359">
    <att type="list" name="cytoscape.alias.list">
      <att type="string" name="cytoscape.alias.list" value="RPS6KA2"/>
    </att>
    <att type="string" name="canonicalName" value="RPS6KA2"/>
    <att type="string" name="Column 4" value="RPS6KA2"/>
    <att type="string" name="Column 5" value="false"/>
    <att type="real" name="Column 2" value="-2.448495356"/>
    <att type="string" name="Column 3" value="Q15349;Q15419;Q59GJ3;Q5TI62;Q5TI68;Q96J38;Q9UJN5"/>
    <att type="string" name="Column 1" value="RPS6KA2"/>
    <graphics type="ELLIPSE" h="40.0" w="40.0" x="1040.4111328125" y="199.72567749023438" fill="#d5d5ff" width="1" outline="#666666"/>
  </node>
  <node label="RPS6KA1" id="-358">
    <att type="list" name="cytoscape.alias.list">
      <att type="string" name="cytoscape.alias.list" value="RPS6KA1"/>
    </att>
    <att type="string" name="canonicalName" value="RPS6KA1"/>
    <att type="string" name="Column 4" value="RPS6KA1"/>
    <att type="string" name="Column 5" value="false"/>
    <att type="real" name="Column 2" value="-3.937227502"/>
    <att type="string" name="Column 3" value="Q15418;Q5SVM5;Q5SVM6;Q5SVM7;Q5SVM8;Q5SVM9;Q96C05;Q9BQK2"/>
    <att type="string" name="Column 1" value="RPS6KA1"/>
    <graphics type="ELLIPSE" h="40.0" w="40.0" x="959.6989135742188" y="202.61196899414062" fill="#bcbcff" width="1" outline="#666666"/>
  </node>
  <node label="BCR" id="-357">
    <att type="list" name="cytoscape.alias.list">
      <att type="string" name="cytoscape.alias.list" value="BCR"/>
    </att>
    <att type="string" name="canonicalName" value="BCR"/>
    <att type="string" name="Column 4" value="BCR;BCR1;D22S11"/>
    <att type="string" name="Column 5" value="false"/>
    <att type="real" name="Column 2" value="5.842217229"/>
    <att type="string" name="Column 3" value="P11274;P78501;Q12842;Q12843;Q12844;Q13746;Q4LE80;Q6NZI3;Q6QJE4;Q6QJE5;Q6QJE8;Q6QME9;Q6ZR46"/>
    <att type="string" name="Column 1" value="BCR"/>
    <graphics type="ELLIPSE" h="40.0" w="40.0" x="567.3233032226562" y="854.8717651367188" fill="#ff9c9c" width="1" outline="#666666"/>
  </node>
  <node label="ABL1" id="-356">
    <att type="list" name="cytoscape.alias.list">
      <att type="string" name="cytoscape.alias.list" value="ABL1"/>
    </att>
    <att type="string" name="canonicalName" value="ABL1"/>
    <att type="string" name="Column 4" value="ABL1"/>
    <att type="string" name="Column 5" value="false"/>
    <att type="real" name="Column 2" value="-3.023470484"/>
    <att type="string" name="Column 3" value="A3KFJ3;P00519;Q13688;Q13689;Q13691;Q13869;Q13870;Q13914;Q13915;Q16133;Q17R61;Q3B836;Q3B837;Q45F09;Q59F19;Q59FK4"/>
    <att type="string" name="Column 1" value="ABL1"/>
    <graphics type="ELLIPSE" h="40.0" w="40.0" x="443.239990234375" y="876.4591064453125" fill="#ccccff" width="1" outline="#666666"/>
  </node>
  <node label="MAP2K2" id="-355">
    <att type="list" name="cytoscape.alias.list">
      <att type="string" name="cytoscape.alias.list" value="MAP2K2"/>
    </att>
    <att type="string" name="canonicalName" value="MAP2K2"/>
    <att type="string" name="Column 4" value="MAP2K2;MEK2;PRKMK2"/>
    <att type="string" name="Column 5" value="false"/>
    <att type="real" name="Column 2" value="2.647581082"/>
    <att type="string" name="Column 3" value="P36507;Q6NW23;Q7Z370"/>
    <att type="string" name="Column 1" value="MAP2K2"/>
    <graphics type="ELLIPSE" h="40.0" w="40.0" x="420.8405456542969" y="25.767330169677734" fill="#ffd2d2" width="1" outline="#666666"/>
  </node>
  <node label="ARAF" id="-354">
    <att type="list" name="cytoscape.alias.list">
      <att type="string" name="cytoscape.alias.list" value="ARAF"/>
    </att>
    <att type="string" name="canonicalName" value="ARAF"/>
    <att type="string" name="Column 4" value="ARAF"/>
    <att type="string" name="Column 5" value="false"/>
    <att type="real" name="Column 2" value="13.1801693"/>
    <att type="string" name="Column 3" value="P07557;P10398;Q59HC8;Q5H9B2;Q5H9B3;Q96II5"/>
    <att type="string" name="Column 1" value="ARAF"/>
    <graphics type="ELLIPSE" h="40.0" w="40.0" x="312.3963317871094" y="-39.583168029785156" fill="#ff1f1f" width="1" outline="#666666"/>
  </node>
  <node label="PAK3" id="-353">
    <att type="list" name="cytoscape.alias.list">
      <att type="string" name="cytoscape.alias.list" value="PAK3"/>
    </att>
    <att type="string" name="canonicalName" value="PAK3"/>
    <att type="string" name="Column 4" value="PAK3"/>
    <att type="string" name="Column 5" value="false"/>
    <att type="real" name="Column 2" value="2.316186771"/>
    <att type="string" name="Column 3" value="O75914;Q5JT18;Q5JWX1;Q5JWX2;Q7Z2D6;Q7Z2E4;Q7Z3Z8;Q8WWK5;Q8WX23;Q9P0J8;Q9Y6B5"/>
    <att type="string" name="Column 1" value="PAK3"/>
    <graphics type="ELLIPSE" h="40.0" w="40.0" x="536.5196533203125" y="-77.7460708618164" fill="#ffd8d8" width="1" outline="#666666"/>
  </node>
  <node label="EPN1" id="-352">
    <att type="list" name="cytoscape.alias.list">
      <att type="string" name="cytoscape.alias.list" value="EPN1"/>
    </att>
    <att type="string" name="canonicalName" value="EPN1"/>
    <att type="string" name="Column 4" value="EPN1"/>
    <att type="string" name="Column 5" value="false"/>
    <att type="real" name="Column 2" value="3.041612977"/>
    <att type="string" name="Column 3" value="Q86ST3;Q9HA18;Q9Y6I3"/>
    <att type="string" name="Column 1" value="EPN1"/>
    <graphics type="ELLIPSE" h="40.0" w="40.0" x="-37.0130729675293" y="292.44549560546875" fill="#ffcbcb" width="1" outline="#666666"/>
  </node>
  <node label="NUMB" id="-351">
    <att type="list" name="cytoscape.alias.list">
      <att type="string" name="cytoscape.alias.list" value="NUMB"/>
    </att>
    <att type="string" name="canonicalName" value="NUMB"/>
    <att type="string" name="Column 4" value="NUMB"/>
    <att type="string" name="Column 5" value="false"/>
    <att type="real" name="Column 2" value="-3.885658104"/>
    <att type="string" name="Column 3" value="P49757;Q5D0E5;Q6NUQ7;Q86SW5;Q86SW6;Q86SY1;Q8WW73;Q9UBG1;Q9UEQ4;Q9UKE8;Q9UKE9;Q9UKF0;Q9UQJ4"/>
    <att type="string" name="Column 1" value="NUMB"/>
    <graphics type="ELLIPSE" h="40.0" w="40.0" x="-31.164371490478516" y="433.7705078125" fill="#bdbdff" width="1" outline="#666666"/>
  </node>
  <node label="EIF3S1" id="-350">
    <att type="list" name="cytoscape.alias.list">
      <att type="string" name="cytoscape.alias.list" value="EIF3S1"/>
    </att>
    <att type="string" name="canonicalName" value="EIF3S1"/>
    <att type="string" name="Column 4" value="EIF3S1"/>
    <att type="string" name="Column 5" value="false"/>
    <att type="real" name="Column 2" value="4.228400653"/>
    <att type="string" name="Column 3" value="O75822;Q9BUD2;Q9H8Q2;Q9UI65"/>
    <att type="string" name="Column 1" value="EIF3S1"/>
    <graphics type="ELLIPSE" h="40.0" w="40.0" x="1060.6844482421875" y="1069.88720703125" fill="#ffb7b7" width="1" outline="#666666"/>
  </node>
  <node label="EIF3S9" id="-349">
    <att type="list" name="cytoscape.alias.list">
      <att type="string" name="cytoscape.alias.list" value="EIF3S9"/>
    </att>
    <att type="string" name="canonicalName" value="EIF3S9"/>
    <att type="string" name="Column 4" value="EIF3S9"/>
    <att type="string" name="Column 5" value="false"/>
    <att type="real" name="Column 2" value="3.008792427"/>
    <att type="string" name="Column 3" value="A4D208;A4D210;P55884;Q2NL77;Q59FS8;Q86UM1;Q96G38;Q9UMF9"/>
    <att type="string" name="Column 1" value="EIF3S9"/>
    <graphics type="ELLIPSE" h="40.0" w="40.0" x="985.81787109375" y="1072.9224853515625" fill="#ffcccc" width="1" outline="#666666"/>
  </node>
  <node label="EIF3S10" id="-348">
    <att type="list" name="cytoscape.alias.list">
      <att type="string" name="cytoscape.alias.list" value="EIF3S10"/>
    </att>
    <att type="string" name="canonicalName" value="EIF3S10"/>
    <att type="string" name="Column 4" value="EIF3S10"/>
    <att type="string" name="Column 5" value="false"/>
    <att type="real" name="Column 2" value="-5.305842303"/>
    <att type="string" name="Column 3" value="O00653;Q05BS0;Q14152;Q15778;Q24JU4;Q3B770;Q5T5X0;Q6P1R0;Q7Z5T5"/>
    <att type="string" name="Column 1" value="EIF3S10"/>
    <graphics type="ELLIPSE" h="40.0" w="40.0" x="971.5751953125" y="956.3822021484375" fill="#a5a5ff" width="1" outline="#666666"/>
  </node>
  <node label="CLINT1" id="-347">
    <att type="list" name="cytoscape.alias.list">
      <att type="string" name="cytoscape.alias.list" value="CLINT1"/>
    </att>
    <att type="string" name="canonicalName" value="CLINT1"/>
    <att type="string" name="Column 4" value="CLINT1;ENTH;EPNR;KIAA0171"/>
    <att type="string" name="Column 5" value="false"/>
    <att type="real" name="Column 2" value="-1.250780036"/>
    <att type="string" name="Column 3" value="Q14677;Q8NAF1;Q96E05"/>
    <att type="string" name="Column 1" value="CLINT1"/>
    <graphics type="ELLIPSE" h="40.0" w="40.0" x="-170.02728271484375" y="31.309051513671875" fill="#eaeaff" width="1" outline="#666666"/>
  </node>
  <node label="CLTC" id="-346">
    <att type="list" name="cytoscape.alias.list">
      <att type="string" name="cytoscape.alias.list" value="CLTC"/>
    </att>
    <att type="string" name="canonicalName" value="CLTC"/>
    <att type="string" name="Column 4" value="CLTC;CLTCL2"/>
    <att type="string" name="Column 5" value="false"/>
    <att type="real" name="Column 2" value="-2.074322765"/>
    <att type="string" name="Column 3" value="Q00610;Q49AL0;Q6N0A0;Q86TF2"/>
    <att type="string" name="Column 1" value="CLTC"/>
    <graphics type="ELLIPSE" h="40.0" w="40.0" x="-114.29010009765625" y="198.65438842773438" fill="#dcdcff" width="1" outline="#666666"/>
  </node>
  <node label="RPS6KB2" id="-345">
    <att type="list" name="cytoscape.alias.list">
      <att type="string" name="cytoscape.alias.list" value="RPS6KB2"/>
    </att>
    <att type="string" name="canonicalName" value="RPS6KB2"/>
    <att type="string" name="Column 4" value="RPS6KB2;STK14B"/>
    <att type="string" name="Column 5" value="false"/>
    <att type="real" name="Column 2" value="-5.550554001"/>
    <att type="string" name="Column 3" value="O94809;Q9BRS0;Q9UBS0;Q9UEC1"/>
    <att type="string" name="Column 1" value="RPS6KB2"/>
    <graphics type="ELLIPSE" h="40.0" w="40.0" x="815.7448120117188" y="759.4267578125" fill="#a1a1ff" width="1" outline="#666666"/>
  </node>
  <node label="FRAP1" id="-344">
    <att type="list" name="cytoscape.alias.list">
      <att type="string" name="cytoscape.alias.list" value="FRAP1"/>
    </att>
    <att type="string" name="canonicalName" value="FRAP1"/>
    <att type="string" name="Column 4" value="FRAP1"/>
    <att type="string" name="Column 5" value="false"/>
    <att type="real" name="Column 2" value="-3.573294928"/>
    <att type="string" name="Column 3" value="P42345;Q4LE76;Q5T2J5;Q5TER1;Q5TER3;Q6LE87;Q96QG3;Q96QW8;Q9Y4I3"/>
    <att type="string" name="Column 1" value="FRAP1"/>
    <graphics type="ELLIPSE" h="40.0" w="40.0" x="1028.3712158203125" y="681.5536499023438" fill="#c2c2ff" width="1" outline="#666666"/>
  </node>
  <node label="RPS6" id="-343">
    <att type="list" name="cytoscape.alias.list">
      <att type="string" name="cytoscape.alias.list" value="RPS6"/>
    </att>
    <att type="string" name="canonicalName" value="RPS6"/>
    <att type="string" name="Column 4" value="RPS6"/>
    <att type="string" name="Column 5" value="false"/>
    <att type="real" name="Column 2" value="9.253540958"/>
    <att type="string" name="Column 3" value="A2A3R5;A2A3R6;A2A3R7;P08227;P10660;P62753;Q4VBY7;Q8N6Z7;Q96DV6"/>
    <att type="string" name="Column 1" value="RPS6"/>
    <graphics type="ELLIPSE" h="40.0" w="40.0" x="906.8076782226562" y="775.1998291015625" fill="#ff6262" width="1" outline="#666666"/>
  </node>
  <node label="RPS6KA5" id="-342">
    <att type="list" name="cytoscape.alias.list">
      <att type="string" name="cytoscape.alias.list" value="RPS6KA5"/>
    </att>
    <att type="string" name="canonicalName" value="RPS6KA5"/>
    <att type="string" name="Column 4" value="RPS6KA5"/>
    <att type="string" name="Column 5" value="false"/>
    <att type="real" name="Column 2" value="-6.281888335"/>
    <att type="string" name="Column 3" value="O75582;O95316;Q96AF7;Q9UG98"/>
    <att type="string" name="Column 1" value="RPS6KA5"/>
    <graphics type="ELLIPSE" h="40.0" w="40.0" x="1163.5" y="52.54743194580078" fill="#9494ff" width="1" outline="#666666"/>
  </node>
  <node label="MPZL1" id="-341">
    <att type="list" name="cytoscape.alias.list">
      <att type="string" name="cytoscape.alias.list" value="MPZL1"/>
    </att>
    <att type="string" name="canonicalName" value="MPZL1"/>
    <att type="string" name="Column 4" value="MPZL1"/>
    <att type="string" name="Column 5" value="false"/>
    <att type="real" name="Column 2" value="3.468541371"/>
    <att type="string" name="Column 3" value="O95297;Q5R332;Q5U0H8;Q8IX11;Q9BWZ3;Q9NYK4;Q9UEL4;Q9UEL6;Q9UL20"/>
    <att type="string" name="Column 1" value="MPZL1"/>
    <graphics type="ELLIPSE" h="40.0" w="40.0" x="322.2536315917969" y="729.1828002929688" fill="#ffc4c4" width="1" outline="#666666"/>
  </node>
  <node label="EIF4B" id="-340">
    <att type="list" name="cytoscape.alias.list">
      <att type="string" name="cytoscape.alias.list" value="EIF4B"/>
    </att>
    <att type="string" name="canonicalName" value="EIF4B"/>
    <att type="string" name="Column 4" value="EIF4B"/>
    <att type="string" name="Column 5" value="false"/>
    <att type="real" name="Column 2" value="-5.433691286"/>
    <att type="string" name="Column 3" value="P23588;Q4G0E3;Q53HQ2;Q6GPH5;Q6IB46;Q7Z5Y0;Q8WYK5"/>
    <att type="string" name="Column 1" value="EIF4B"/>
    <graphics type="ELLIPSE" h="40.0" w="40.0" x="1011.7530517578125" y="884.9910278320312" fill="#a3a3ff" width="1" outline="#666666"/>
  </node>
  <node label="GIT1" id="-339">
    <att type="list" name="cytoscape.alias.list">
      <att type="string" name="cytoscape.alias.list" value="GIT1"/>
    </att>
    <att type="string" name="canonicalName" value="GIT1"/>
    <att type="string" name="Column 4" value="GIT1"/>
    <att type="string" name="Column 5" value="false"/>
    <att type="real" name="Column 2" value="-2.800753372"/>
    <att type="string" name="Column 3" value="Q59FC3;Q6NWZ0;Q6PIN6;Q7Z2E5;Q86SS0;Q9BRJ4;Q9BSI3;Q9Y2X7"/>
    <att type="string" name="Column 1" value="GIT1"/>
    <graphics type="ELLIPSE" h="40.0" w="40.0" x="304.9323425292969" y="565.8924560546875" fill="#cfcfff" width="1" outline="#666666"/>
  </node>
  <node label="PXN" id="-338">
    <att type="list" name="cytoscape.alias.list">
      <att type="string" name="cytoscape.alias.list" value="PXN"/>
    </att>
    <att type="string" name="canonicalName" value="PXN"/>
    <att type="string" name="Column 4" value="PXN"/>
    <att type="string" name="Column 5" value="false"/>
    <att type="real" name="Column 2" value="-2.934702975"/>
    <att type="string" name="Column 3" value="O14970;O14971;O60360;P49023;Q59GS5;Q96BS5;Q9BTK0"/>
    <att type="string" name="Column 1" value="PXN"/>
    <graphics type="ELLIPSE" h="40.0" w="40.0" x="198.97702026367188" y="820.305419921875" fill="#cdcdff" width="1" outline="#666666"/>
  </node>
  <node label="FAK" id="-337">
    <att type="list" name="cytoscape.alias.list">
      <att type="string" name="cytoscape.alias.list" value="FAK"/>
    </att>
    <att type="string" name="canonicalName" value="FAK"/>
    <att type="string" name="Column 4" value="FAK;FAK1;PTK2"/>
    <att type="string" name="Column 5" value="false"/>
    <att type="real" name="Column 2" value="-24.2633344"/>
    <att type="string" name="Column 3" value="Q05397;Q14291;Q59GN8;Q658W2;Q8N9D7;Q9UD85"/>
    <att type="string" name="Column 1" value="FAK"/>
    <graphics type="ELLIPSE" h="40.0" w="40.0" x="249.8179931640625" y="701.9735107421875" fill="#0000ff" width="1" outline="#666666"/>
  </node>
  <node label="EEF2K" id="-336">
    <att type="list" name="cytoscape.alias.list">
      <att type="string" name="cytoscape.alias.list" value="EEF2K"/>
    </att>
    <att type="string" name="canonicalName" value="EEF2K"/>
    <att type="string" name="Column 4" value="EEF2K"/>
    <att type="string" name="Column 5" value="false"/>
    <att type="real" name="Column 2" value="3.986722281"/>
    <att type="string" name="Column 3" value="O00418;Q8N588"/>
    <att type="string" name="Column 1" value="EEF2K"/>
    <graphics type="ELLIPSE" h="40.0" w="40.0" x="816.6526489257812" y="574.200927734375" fill="#ffbbbb" width="1" outline="#666666"/>
  </node>
  <node label="EEF2" id="-335">
    <att type="list" name="cytoscape.alias.list">
      <att type="string" name="cytoscape.alias.list" value="EEF2"/>
    </att>
    <att type="string" name="canonicalName" value="EEF2"/>
    <att type="string" name="Column 4" value="EEF2;EF2"/>
    <att type="string" name="Column 5" value="false"/>
    <att type="real" name="Column 2" value="-2.909100364"/>
    <att type="string" name="Column 3" value="P13639;Q58J86;Q6PK56;Q8TA90"/>
    <att type="string" name="Column 1" value="EEF2"/>
    <graphics type="ELLIPSE" h="40.0" w="40.0" x="788.0632934570312" y="463.71746826171875" fill="#ceceff" width="1" outline="#666666"/>
  </node>
  <node label="ABI2" id="-334">
    <att type="list" name="cytoscape.alias.list">
      <att type="string" name="cytoscape.alias.list" value="ABI2"/>
    </att>
    <att type="string" name="canonicalName" value="ABI2"/>
    <att type="string" name="Column 4" value="ABI2"/>
    <att type="string" name="Column 5" value="false"/>
    <att type="real" name="Column 2" value="4.392768731"/>
    <att type="string" name="Column 3" value="Q13147;Q13249;Q13801;Q13802;Q53RS4;Q53SH3;Q9BV70;Q9NYB9"/>
    <att type="string" name="Column 1" value="ABI2"/>
    <graphics type="ELLIPSE" h="40.0" w="40.0" x="529.4091796875" y="950.1915893554688" fill="#ffb4b4" width="1" outline="#666666"/>
  </node>
  <node label="TSC2" id="-333">
    <att type="list" name="cytoscape.alias.list">
      <att type="string" name="cytoscape.alias.list" value="TSC2"/>
    </att>
    <att type="string" name="canonicalName" value="TSC2"/>
    <att type="string" name="Column 4" value="TSC2"/>
    <att type="string" name="Column 5" value="false"/>
    <att type="real" name="Column 2" value="-4.441595054"/>
    <att type="string" name="Column 3" value="O75275;P49815;Q4LE71;Q5HYF7;Q8TAZ1"/>
    <att type="string" name="Column 1" value="TSC2"/>
    <graphics type="ELLIPSE" h="40.0" w="40.0" x="1108.960693359375" y="677.759521484375" fill="#b3b3ff" width="1" outline="#666666"/>
  </node>
  <node label="PTPN12" id="-332">
    <att type="list" name="cytoscape.alias.list">
      <att type="string" name="cytoscape.alias.list" value="PTPN12"/>
    </att>
    <att type="string" name="canonicalName" value="PTPN12"/>
    <att type="string" name="Column 4" value="PTPN12"/>
    <att type="string" name="Column 5" value="false"/>
    <att type="real" name="Column 2" value="-3.469005938"/>
    <att type="string" name="Column 3" value="A4D1C5;Q05209;Q16130;Q59FD6;Q75MN8;Q86XU4"/>
    <att type="string" name="Column 1" value="PTPN12"/>
    <graphics type="ELLIPSE" h="40.0" w="40.0" x="176.71424865722656" y="914.4712524414062" fill="#c4c4ff" width="1" outline="#666666"/>
  </node>
  <node label="CLTA" id="-331">
    <att type="list" name="cytoscape.alias.list">
      <att type="string" name="cytoscape.alias.list" value="CLTA"/>
    </att>
    <att type="string" name="canonicalName" value="CLTA"/>
    <att type="string" name="Column 4" value="CLTA"/>
    <att type="string" name="Column 5" value="false"/>
    <att type="real" name="Column 2" value="-2.448416038"/>
    <att type="string" name="Column 3" value="P09496;Q2XPN5;Q53XZ1"/>
    <att type="string" name="Column 1" value="CLTA"/>
    <graphics type="ELLIPSE" h="40.0" w="40.0" x="-230.0126190185547" y="166.34429931640625" fill="#d5d5ff" width="1" outline="#666666"/>
  </node>
  <node label="CD2AP" id="-330">
    <att type="list" name="cytoscape.alias.list">
      <att type="string" name="cytoscape.alias.list" value="CD2AP"/>
    </att>
    <att type="string" name="canonicalName" value="CD2AP"/>
    <att type="string" name="Column 4" value="CD2AP"/>
    <att type="string" name="Column 5" value="false"/>
    <att type="real" name="Column 2" value="3.708456788"/>
    <att type="string" name="Column 3" value="Q5VYA3;Q9UG97;Q9Y5K6"/>
    <att type="string" name="Column 1" value="CD2AP"/>
    <graphics type="ELLIPSE" h="40.0" w="40.0" x="132.6741485595703" y="601.158935546875" fill="#ffc0c0" width="1" outline="#666666"/>
  </node>
  <node label="VCL" id="-329">
    <att type="list" name="cytoscape.alias.list">
      <att type="string" name="cytoscape.alias.list" value="VCL"/>
    </att>
    <att type="string" name="canonicalName" value="VCL"/>
    <att type="string" name="Column 4" value="VCL"/>
    <att type="string" name="Column 5" value="false"/>
    <att type="real" name="Column 2" value="-17.9848468"/>
    <att type="string" name="Column 3" value="P18206;Q16450;Q5JQ13;Q5SWX2;Q7Z3B8;Q8IXU7"/>
    <att type="string" name="Column 1" value="VCL"/>
    <graphics type="ELLIPSE" h="40.0" w="40.0" x="82.1570816040039" y="704.8724365234375" fill="#0000ff" width="1" outline="#666666"/>
  </node>
  <node label="SORBS1" id="-328">
    <att type="list" name="cytoscape.alias.list">
      <att type="string" name="cytoscape.alias.list" value="SORBS1"/>
    </att>
    <att type="string" name="canonicalName" value="SORBS1"/>
    <att type="string" name="Column 4" value="SORBS1"/>
    <att type="string" name="Column 5" value="false"/>
    <att type="real" name="Column 2" value="-9.326592471"/>
    <att type="string" name="Column 3" value="O43857;O94968;Q5T923;Q5T924;Q5T925;Q5T927;Q5T928;Q5T929;Q5T930;Q5T931;Q5T932;Q6MZY5;Q7LBE5;Q8IVK0;Q8IVQ4;Q96KF3;Q96KF4;Q9BX64;Q9BX65;Q9BX66;Q9HA15;Q9P2Q0;Q9UFT2;Q9UHN7;Q9Y338"/>
    <att type="string" name="Column 1" value="SORBS1"/>
    <graphics type="ELLIPSE" h="40.0" w="40.0" x="-100.18307495117188" y="703.1697998046875" fill="#6060ff" width="1" outline="#666666"/>
  </node>
  <node label="Q6DKI0" id="-327">
    <att type="list" name="cytoscape.alias.list">
      <att type="string" name="cytoscape.alias.list" value="Q6DKI0"/>
    </att>
    <att type="string" name="canonicalName" value="Q6DKI0"/>
    <att type="string" name="Column 4" value="Q6DKI0;Q8N122;Q8N4V9;Q8TB32;Q9P2P3"/>
    <att type="string" name="Column 5" value="false"/>
    <att type="real" name="Column 2" value="4.604021776"/>
    <att type="string" name="Column 3" value="Q6DKI0;Q8N122;Q8N4V9;Q8TB32;Q9P2P3"/>
    <att type="string" name="Column 1" value="Q6DKI0"/>
    <graphics type="ELLIPSE" h="40.0" w="40.0" x="964.1783447265625" y="617.1543579101562" fill="#ffb1b1" width="1" outline="#666666"/>
  </node>
  <node label="EPS8" id="-326">
    <att type="list" name="cytoscape.alias.list">
      <att type="string" name="cytoscape.alias.list" value="EPS8"/>
    </att>
    <att type="string" name="canonicalName" value="EPS8"/>
    <att type="string" name="Column 4" value="EPS8"/>
    <att type="string" name="Column 5" value="false"/>
    <att type="real" name="Column 2" value="-1.862098709"/>
    <att type="string" name="Column 3" value="Q12929;Q8N6J0"/>
    <att type="string" name="Column 1" value="EPS8"/>
    <graphics type="ELLIPSE" h="40.0" w="40.0" x="508.8516845703125" y="1089.0267333984375" fill="#dfdfff" width="1" outline="#666666"/>
  </node>
  <node label="ABI1" id="-325">
    <att type="list" name="cytoscape.alias.list">
      <att type="string" name="cytoscape.alias.list" value="ABI1"/>
    </att>
    <att type="string" name="canonicalName" value="ABI1"/>
    <att type="string" name="Column 4" value="ABI1"/>
    <att type="string" name="Column 5" value="false"/>
    <att type="real" name="Column 2" value="3.634180194"/>
    <att type="string" name="Column 3" value="O15147;O76049;O95060;Q59G41;Q5W067;Q5W068;Q5W069;Q5W070;Q5W071;Q5W072;Q5W073;Q5W074;Q8IZP0;Q8TB63;Q96S81;Q9NXZ9;Q9NYB8"/>
    <att type="string" name="Column 1" value="ABI1"/>
    <graphics type="ELLIPSE" h="40.0" w="40.0" x="446.7958679199219" y="975.9146118164062" fill="#ffc1c1" width="1" outline="#666666"/>
  </node>
  <node label="Q6R327" id="-324">
    <att type="list" name="cytoscape.alias.list">
      <att type="string" name="cytoscape.alias.list" value="Q6R327"/>
    </att>
    <att type="string" name="canonicalName" value="Q6R327"/>
    <att type="string" name="Column 4" value="Q6R327;Q86UB7;Q8N3A0;Q8N6M7;Q8NCM6"/>
    <att type="string" name="Column 5" value="false"/>
    <att type="real" name="Column 2" value="-5.442819366"/>
    <att type="string" name="Column 3" value="Q6R327;Q86UB7;Q8N3A0;Q8N6M7;Q8NCM6"/>
    <att type="string" name="Column 1" value="Q6R327"/>
    <graphics type="ELLIPSE" h="40.0" w="40.0" x="1123.1995849609375" y="582.0501708984375" fill="#a2a2ff" width="1" outline="#666666"/>
  </node>
  <node label="CDK7" id="-323">
    <att type="list" name="cytoscape.alias.list">
      <att type="string" name="cytoscape.alias.list" value="CDK7"/>
    </att>
    <att type="string" name="canonicalName" value="CDK7"/>
    <att type="string" name="Column 4" value="CDK7"/>
    <att type="string" name="Column 5" value="false"/>
    <att type="real" name="Column 2" value="1.76818419"/>
    <att type="string" name="Column 3" value="P50613;Q9BS60;Q9UE19"/>
    <att type="string" name="Column 1" value="CDK7"/>
    <graphics type="ELLIPSE" h="40.0" w="40.0" x="576.8599853515625" y="-339.3085021972656" fill="#ffe1e1" width="1" outline="#666666"/>
  </node>
  <node label="EIF4G3" id="-322">
    <att type="list" name="cytoscape.alias.list">
      <att type="string" name="cytoscape.alias.list" value="EIF4G3"/>
    </att>
    <att type="string" name="canonicalName" value="EIF4G3"/>
    <att type="string" name="Column 4" value="EIF4G3"/>
    <att type="string" name="Column 5" value="false"/>
    <att type="real" name="Column 2" value="1.544412997"/>
    <att type="string" name="Column 3" value="O43432;Q15597;Q504Z1;Q59GJ0;Q5SVN0;Q5SVN1;Q5SVN3;Q5SWC3;Q5SWD0;Q5SWD1;Q8NEN1"/>
    <att type="string" name="Column 1" value="EIF4G3"/>
    <graphics type="ELLIPSE" h="40.0" w="40.0" x="1090.2314453125" y="901.8134765625" fill="#ffe5e5" width="1" outline="#666666"/>
  </node>
  <node label="GAB1" id="-321">
    <att type="list" name="cytoscape.alias.list">
      <att type="string" name="cytoscape.alias.list" value="GAB1"/>
    </att>
    <att type="string" name="canonicalName" value="GAB1"/>
    <att type="string" name="Column 4" value="GAB1"/>
    <att type="string" name="Column 5" value="false"/>
    <att type="real" name="Column 2" value="-3.368518329"/>
    <att type="string" name="Column 3" value="Q13480;Q4W5G2;Q6P1W2;Q9HA84"/>
    <att type="string" name="Column 1" value="GAB1"/>
    <graphics type="ELLIPSE" h="40.0" w="40.0" x="525.7193603515625" y="614.5574951171875" fill="#c6c6ff" width="1" outline="#666666"/>
  </node>
  <node label="GAB2" id="-320">
    <att type="list" name="cytoscape.alias.list">
      <att type="string" name="cytoscape.alias.list" value="GAB2"/>
    </att>
    <att type="string" name="canonicalName" value="GAB2"/>
    <att type="string" name="Column 4" value="GAB2"/>
    <att type="string" name="Column 5" value="false"/>
    <att type="real" name="Column 2" value="-18.35173732"/>
    <att type="string" name="Column 3" value="A2RRM2;O60317;Q9UQC2"/>
    <att type="string" name="Column 1" value="GAB2"/>
    <graphics type="ELLIPSE" h="40.0" w="40.0" x="372.508544921875" y="799.8193359375" fill="#0000ff" width="1" outline="#666666"/>
  </node>
  <node label="EIF4ENIF1" id="-319">
    <att type="list" name="cytoscape.alias.list">
      <att type="string" name="cytoscape.alias.list" value="EIF4ENIF1"/>
    </att>
    <att type="string" name="canonicalName" value="EIF4ENIF1"/>
    <att type="string" name="Column 4" value="EIF4ENIF1"/>
    <att type="string" name="Column 5" value="false"/>
    <att type="real" name="Column 2" value="-5.449275258"/>
    <att type="string" name="Column 3" value="A2A2J5;Q5TF32;Q5TF33;Q5TF34;Q5TF35;Q6PJR2;Q8NCF2;Q9H708;Q9NRA8"/>
    <att type="string" name="Column 1" value="EIF4ENIF1"/>
    <graphics type="ELLIPSE" h="40.0" w="40.0" x="908.4799194335938" y="865.61181640625" fill="#a2a2ff" width="1" outline="#666666"/>
  </node>
  <node label="YWHAG" id="-318">
    <att type="list" name="cytoscape.alias.list">
      <att type="string" name="cytoscape.alias.list" value="YWHAG"/>
    </att>
    <att type="string" name="canonicalName" value="YWHAG"/>
    <att type="string" name="Column 4" value="YWHAG"/>
    <att type="string" name="Column 5" value="false"/>
    <att type="real" name="Column 2" value="1.952878017"/>
    <att type="string" name="Column 3" value="O70457;P35214;P61981;Q6FH52;Q9UDP2;Q9UN99"/>
    <att type="string" name="Column 1" value="YWHAG"/>
    <graphics type="ELLIPSE" h="40.0" w="40.0" x="443.72930908203125" y="-40.41703796386719" fill="#ffdede" width="1" outline="#666666"/>
  </node>
  <node label="SPRY2" id="-317">
    <att type="list" name="cytoscape.alias.list">
      <att type="string" name="cytoscape.alias.list" value="SPRY2"/>
    </att>
    <att type="string" name="canonicalName" value="SPRY2"/>
    <att type="string" name="Column 4" value="SPRY2"/>
    <att type="string" name="Column 5" value="false"/>
    <att type="real" name="Column 2" value="-3.528173885"/>
    <att type="string" name="Column 3" value="O43597;Q5T6Z7;Q7Z783"/>
    <att type="string" name="Column 1" value="SPRY2"/>
    <graphics type="ELLIPSE" h="40.0" w="40.0" x="149.03790283203125" y="522.8997802734375" fill="#c3c3ff" width="1" outline="#666666"/>
  </node>
  <node label="NEDD9" id="-316">
    <att type="list" name="cytoscape.alias.list">
      <att type="string" name="cytoscape.alias.list" value="NEDD9"/>
    </att>
    <att type="string" name="canonicalName" value="NEDD9"/>
    <att type="string" name="Column 4" value="NEDD9"/>
    <att type="string" name="Column 5" value="false"/>
    <att type="real" name="Column 2" value="-11.74863013"/>
    <att type="string" name="Column 3" value="Q14511;Q5T9R4;Q5TI59;Q5XKI0;Q6PI02"/>
    <att type="string" name="Column 1" value="NEDD9"/>
    <graphics type="ELLIPSE" h="40.0" w="40.0" x="402.47332763671875" y="577.68896484375" fill="#3737ff" width="1" outline="#666666"/>
  </node>
  <node label="STMN1" id="-315">
    <att type="list" name="cytoscape.alias.list">
      <att type="string" name="cytoscape.alias.list" value="STMN1"/>
    </att>
    <att type="string" name="canonicalName" value="STMN1"/>
    <att type="string" name="Column 4" value="STMN1"/>
    <att type="string" name="Column 5" value="false"/>
    <att type="real" name="Column 2" value="4.000990756"/>
    <att type="string" name="Column 3" value="A2A2D0;A2A2D1;A2A2D2;P16949;Q96CE4"/>
    <att type="string" name="Column 1" value="STMN1"/>
    <graphics type="ELLIPSE" h="40.0" w="40.0" x="699.05810546875" y="-376.0957336425781" fill="#ffbbbb" width="1" outline="#666666"/>
  </node>
  <node label="CUTL2" id="-314">
    <att type="list" name="cytoscape.alias.list">
      <att type="string" name="cytoscape.alias.list" value="CUTL2"/>
    </att>
    <att type="string" name="canonicalName" value="CUTL2"/>
    <att type="string" name="Column 4" value="CUTL2;KIAA0293"/>
    <att type="string" name="Column 5" value="false"/>
    <att type="real" name="Column 2" value="38.2823677"/>
    <att type="string" name="Column 3" value="O14529;Q9BZV4;Q9BZX3"/>
    <att type="string" name="Column 1" value="CUTL2"/>
    <graphics type="ELLIPSE" h="40.0" w="40.0" x="1206.59619140625" y="3369.117919921875" fill="#ff0000" width="1" outline="#666666"/>
  </node>
  <node label="SFRS6" id="-313">
    <att type="list" name="cytoscape.alias.list">
      <att type="string" name="cytoscape.alias.list" value="SFRS6"/>
    </att>
    <att type="string" name="canonicalName" value="SFRS6"/>
    <att type="string" name="Column 4" value="SFRS6"/>
    <att type="string" name="Column 5" value="false"/>
    <att type="real" name="Column 2" value="-18.35002741"/>
    <att type="string" name="Column 3" value="Q13244;Q13245;Q13247;Q96J06;Q9UJB8;Q9Y3N7"/>
    <att type="string" name="Column 1" value="SFRS6"/>
    <graphics type="ELLIPSE" h="40.0" w="40.0" x="1106.59619140625" y="3369.117919921875" fill="#0000ff" width="1" outline="#666666"/>
  </node>
  <node label="RIOK1" id="-312">
    <att type="list" name="cytoscape.alias.list">
      <att type="string" name="cytoscape.alias.list" value="RIOK1"/>
    </att>
    <att type="string" name="canonicalName" value="RIOK1"/>
    <att type="string" name="Column 4" value="RIOK1"/>
    <att type="string" name="Column 5" value="false"/>
    <att type="real" name="Column 2" value="-26.11314046"/>
    <att type="string" name="Column 3" value="Q5W0K5;Q8IWV0;Q8NDC8;Q96NV9;Q9BRS2;Q9H2L9"/>
    <att type="string" name="Column 1" value="RIOK1"/>
    <graphics type="ELLIPSE" h="40.0" w="40.0" x="1006.5963134765625" y="3369.117919921875" fill="#0000ff" width="1" outline="#666666"/>
  </node>
  <node label="CCNL1" id="-311">
    <att type="list" name="cytoscape.alias.list">
      <att type="string" name="cytoscape.alias.list" value="CCNL1"/>
    </att>
    <att type="string" name="canonicalName" value="CCNL1"/>
    <att type="string" name="Column 4" value="CCNL1"/>
    <att type="string" name="Column 5" value="false"/>
    <att type="real" name="Column 2" value="-33.2957317"/>
    <att type="string" name="Column 3" value="Q6NVY9;Q6UWS7;Q8NI48;Q96QT0;Q9NZF3;Q9UK58"/>
    <att type="string" name="Column 1" value="CCNL1"/>
    <graphics type="ELLIPSE" h="40.0" w="40.0" x="906.596435546875" y="3369.117919921875" fill="#0000ff" width="1" outline="#666666"/>
  </node>
  <node label="KIAA0045" id="-310">
    <att type="list" name="cytoscape.alias.list">
      <att type="string" name="cytoscape.alias.list" value="KIAA0045"/>
    </att>
    <att type="string" name="canonicalName" value="KIAA0045"/>
    <att type="string" name="Column 4" value="KIAA0045;TRIP12"/>
    <att type="string" name="Column 5" value="false"/>
    <att type="real" name="Column 2" value="27.42814135"/>
    <att type="string" name="Column 3" value="Q14669;Q14CA3;Q15644;Q53R87;Q53TE7;Q57Z94"/>
    <att type="string" name="Column 1" value="KIAA0045"/>
    <graphics type="ELLIPSE" h="40.0" w="40.0" x="806.5963745117188" y="3369.118408203125" fill="#ff0000" width="1" outline="#666666"/>
  </node>
  <node label="BCL9" id="-309">
    <att type="list" name="cytoscape.alias.list">
      <att type="string" name="cytoscape.alias.list" value="BCL9"/>
    </att>
    <att type="string" name="canonicalName" value="BCL9"/>
    <att type="string" name="Column 4" value="BCL9"/>
    <att type="string" name="Column 5" value="false"/>
    <att type="real" name="Column 2" value="-14.40529771"/>
    <att type="string" name="Column 3" value="O00512;Q1JQ81;Q5T489"/>
    <att type="string" name="Column 1" value="BCL9"/>
    <graphics type="ELLIPSE" h="40.0" w="40.0" x="9.480962753295898" y="2369.117919921875" fill="#0a0aff" width="1" outline="#666666"/>
  </node>
  <node label="BCL9L" id="-308">
    <att type="list" name="cytoscape.alias.list">
      <att type="string" name="cytoscape.alias.list" value="BCL9L"/>
    </att>
    <att type="string" name="canonicalName" value="BCL9L"/>
    <att type="string" name="Column 4" value="BCL9L"/>
    <att type="string" name="Column 5" value="false"/>
    <att type="real" name="Column 2" value="-8.055961085"/>
    <att type="string" name="Column 3" value="Q67FY1;Q6ZWJ0;Q6ZWK2;Q86UU0"/>
    <att type="string" name="Column 1" value="BCL9L"/>
    <graphics type="ELLIPSE" h="40.0" w="40.0" x="6.596307754516602" y="2261.4423828125" fill="#7676ff" width="1" outline="#666666"/>
  </node>
  <node label="ZNF207" id="-307">
    <att type="list" name="cytoscape.alias.list">
      <att type="string" name="cytoscape.alias.list" value="ZNF207"/>
    </att>
    <att type="string" name="canonicalName" value="ZNF207"/>
    <att type="string" name="Column 4" value="ZNF207"/>
    <att type="string" name="Column 5" value="false"/>
    <att type="real" name="Column 2" value="-23.50216797"/>
    <att type="string" name="Column 3" value="O43670;Q53XS9;Q59G94;Q8N395;Q96HW5;Q9BUQ7"/>
    <att type="string" name="Column 1" value="ZNF207"/>
    <graphics type="ELLIPSE" h="40.0" w="40.0" x="706.5963745117188" y="3369.1181640625" fill="#0000ff" width="1" outline="#666666"/>
  </node>
  <node label="MAPT" id="-306">
    <att type="list" name="cytoscape.alias.list">
      <att type="string" name="cytoscape.alias.list" value="MAPT"/>
    </att>
    <att type="string" name="canonicalName" value="MAPT"/>
    <att type="string" name="Column 4" value="MAPT;MAPTL;MTBT1"/>
    <att type="string" name="Column 5" value="false"/>
    <att type="real" name="Column 2" value="-3.794291234"/>
    <att type="string" name="Column 3" value="P10636;P18518;Q14799;Q15549;Q15550;Q15551;Q1RMF6;Q53YB1;Q5CZI7;Q5XWF0;Q6QT54;Q9UDJ3;Q9UMH0;Q9UQ96"/>
    <att type="string" name="Column 1" value="MAPT"/>
    <graphics type="ELLIPSE" h="40.0" w="40.0" x="658.5586547851562" y="1723.7188720703125" fill="#bebeff" width="1" outline="#666666"/>
  </node>
  <node label="ERK6" id="-305">
    <att type="list" name="cytoscape.alias.list">
      <att type="string" name="cytoscape.alias.list" value="ERK6"/>
    </att>
    <att type="string" name="canonicalName" value="ERK6"/>
    <att type="string" name="Column 4" value="ERK6;MAPK12;SAPK3"/>
    <att type="string" name="Column 5" value="false"/>
    <att type="real" name="Column 2" value="3.875841682"/>
    <att type="string" name="Column 3" value="P53778;Q14260;Q6IC53;Q6N076;Q99588;Q99672"/>
    <att type="string" name="Column 1" value="ERK6"/>
    <graphics type="ELLIPSE" h="40.0" w="40.0" x="743.5040283203125" y="1651.017333984375" fill="#ffbdbd" width="1" outline="#666666"/>
  </node>
  <node label="APOE" id="-304">
    <att type="list" name="cytoscape.alias.list">
      <att type="string" name="cytoscape.alias.list" value="APOE"/>
    </att>
    <att type="string" name="canonicalName" value="APOE"/>
    <att type="string" name="Column 4" value="APOE"/>
    <att type="string" name="Column 5" value="false"/>
    <att type="real" name="Column 2" value="0.0"/>
    <att type="string" name="Column 3" value="P02649;Q13791;Q6LA97;Q6LBZ1;Q8TCZ8;Q9P2S4"/>
    <att type="string" name="Column 1" value="APOE"/>
    <graphics type="ELLIPSE" h="40.0" w="40.0" x="753.9530029296875" y="1788.6947021484375" fill="#ffffff" width="1" outline="#666666"/>
  </node>
  <node label="CDK5" id="-303">
    <att type="list" name="cytoscape.alias.list">
      <att type="string" name="cytoscape.alias.list" value="CDK5"/>
    </att>
    <att type="string" name="canonicalName" value="CDK5"/>
    <att type="string" name="Column 4" value="CDK5"/>
    <att type="string" name="Column 5" value="false"/>
    <att type="real" name="Column 2" value="-23.02468658"/>
    <att type="string" name="Column 3" value="Q00535;Q6IAW3"/>
    <att type="string" name="Column 1" value="CDK5"/>
    <graphics type="ELLIPSE" h="40.0" w="40.0" x="585.126220703125" y="1630.3656005859375" fill="#0000ff" width="1" outline="#666666"/>
  </node>
  <node label="PRKCD" id="-302">
    <att type="list" name="cytoscape.alias.list">
      <att type="string" name="cytoscape.alias.list" value="PRKCD"/>
    </att>
    <att type="string" name="canonicalName" value="PRKCD"/>
    <att type="string" name="Column 4" value="PRKCD"/>
    <att type="string" name="Column 5" value="false"/>
    <att type="real" name="Column 2" value="4.640275058"/>
    <att type="string" name="Column 3" value="Q05655;Q15144;Q86XJ6"/>
    <att type="string" name="Column 1" value="PRKCD"/>
    <graphics type="ELLIPSE" h="40.0" w="40.0" x="594.5580444335938" y="1818.5712890625" fill="#ffb0b0" width="1" outline="#666666"/>
  </node>
  <node label="CDK3" id="-301">
    <att type="list" name="cytoscape.alias.list">
      <att type="string" name="cytoscape.alias.list" value="CDK3"/>
    </att>
    <att type="string" name="canonicalName" value="CDK3"/>
    <att type="string" name="Column 4" value="CDK3"/>
    <att type="string" name="Column 5" value="false"/>
    <att type="real" name="Column 2" value="3.355629042"/>
    <att type="string" name="Column 3" value="A1A573;Q00526"/>
    <att type="string" name="Column 1" value="CDK3"/>
    <graphics type="ELLIPSE" h="40.0" w="40.0" x="485.1212158203125" y="1429.219970703125" fill="#ffc6c6" width="1" outline="#666666"/>
  </node>
  <node label="CABLES1" id="-300">
    <att type="list" name="cytoscape.alias.list">
      <att type="string" name="cytoscape.alias.list" value="CABLES1"/>
    </att>
    <att type="string" name="canonicalName" value="CABLES1"/>
    <att type="string" name="Column 4" value="CABLES1"/>
    <att type="string" name="Column 5" value="false"/>
    <att type="real" name="Column 2" value="-3.962508977"/>
    <att type="string" name="Column 3" value="Q8N3Y8;Q8NA22;Q8TDN4;Q9BTG1"/>
    <att type="string" name="Column 1" value="CABLES1"/>
    <graphics type="ELLIPSE" h="40.0" w="40.0" x="521.028564453125" y="1534.478271484375" fill="#bcbcff" width="1" outline="#666666"/>
  </node>
  <node label="EPHA4" id="-299">
    <att type="list" name="cytoscape.alias.list">
      <att type="string" name="cytoscape.alias.list" value="EPHA4"/>
    </att>
    <att type="string" name="canonicalName" value="EPHA4"/>
    <att type="string" name="Column 4" value="EPHA4;TYRO1"/>
    <att type="string" name="Column 5" value="false"/>
    <att type="real" name="Column 2" value="0.0"/>
    <att type="string" name="Column 3" value="P54764;Q2M380;Q53TA0;Q584H6;Q58F15"/>
    <att type="string" name="Column 1" value="EPHA4"/>
    <graphics type="ELLIPSE" h="40.0" w="40.0" x="1995.4573974609375" y="2119.403076171875" fill="#ffffff" width="1" outline="#666666"/>
  </node>
  <node label="EFNB3" id="-298">
    <att type="list" name="cytoscape.alias.list">
      <att type="string" name="cytoscape.alias.list" value="EFNB3"/>
    </att>
    <att type="string" name="canonicalName" value="EFNB3"/>
    <att type="string" name="Column 4" value="EFNB3"/>
    <att type="string" name="Column 5" value="false"/>
    <att type="real" name="Column 2" value="14.32715178"/>
    <att type="string" name="Column 3" value="O00680;Q15768;Q8TBH7;Q92875"/>
    <att type="string" name="Column 1" value="EFNB3"/>
    <graphics type="ELLIPSE" h="40.0" w="40.0" x="2081.679443359375" y="2054.756591796875" fill="#ff0b0b" width="1" outline="#666666"/>
  </node>
  <node label="GTF2B" id="-297">
    <att type="list" name="cytoscape.alias.list">
      <att type="string" name="cytoscape.alias.list" value="GTF2B"/>
    </att>
    <att type="string" name="canonicalName" value="GTF2B"/>
    <att type="string" name="Column 4" value="GTF2B"/>
    <att type="string" name="Column 5" value="false"/>
    <att type="real" name="Column 2" value="0.0"/>
    <att type="string" name="Column 3" value="Q00403;Q5JS28;Q5JS29;Q5JS30"/>
    <att type="string" name="Column 1" value="GTF2B"/>
    <graphics type="ELLIPSE" h="40.0" w="40.0" x="370.7247619628906" y="2151.393798828125" fill="#ffffff" width="1" outline="#666666"/>
  </node>
  <node label="GTF2F1" id="-296">
    <att type="list" name="cytoscape.alias.list">
      <att type="string" name="cytoscape.alias.list" value="GTF2F1"/>
    </att>
    <att type="string" name="canonicalName" value="GTF2F1"/>
    <att type="string" name="Column 4" value="GTF2F1;RAP74"/>
    <att type="string" name="Column 5" value="false"/>
    <att type="real" name="Column 2" value="-5.518040829"/>
    <att type="string" name="Column 3" value="P35269;Q6IBK5;Q9BWN0"/>
    <att type="string" name="Column 1" value="GTF2F1"/>
    <graphics type="ELLIPSE" h="40.0" w="40.0" x="430.5030212402344" y="2061.65869140625" fill="#a1a1ff" width="1" outline="#666666"/>
  </node>
  <node label="GTF2E1" id="-295">
    <att type="list" name="cytoscape.alias.list">
      <att type="string" name="cytoscape.alias.list" value="GTF2E1"/>
    </att>
    <att type="string" name="canonicalName" value="GTF2E1"/>
    <att type="string" name="Column 4" value="GTF2E1"/>
    <att type="string" name="Column 5" value="false"/>
    <att type="real" name="Column 2" value="-15.35782361"/>
    <att type="string" name="Column 3" value="P29083;Q05DN6;Q16103;Q53F88"/>
    <att type="string" name="Column 1" value="GTF2E1"/>
    <graphics type="ELLIPSE" h="40.0" w="40.0" x="322.89654541015625" y="2054.756591796875" fill="#0000ff" width="1" outline="#666666"/>
  </node>
  <node label="DLG7" id="-294">
    <att type="list" name="cytoscape.alias.list">
      <att type="string" name="cytoscape.alias.list" value="DLG7"/>
    </att>
    <att type="string" name="canonicalName" value="DLG7"/>
    <att type="string" name="Column 4" value="DLG7;KIAA0008"/>
    <att type="string" name="Column 5" value="false"/>
    <att type="real" name="Column 2" value="9.555422772"/>
    <att type="string" name="Column 3" value="Q15398;Q86T11;Q8NG58"/>
    <att type="string" name="Column 1" value="DLG7"/>
    <graphics type="ELLIPSE" h="40.0" w="40.0" x="606.5964965820312" y="3369.118408203125" fill="#ff5d5d" width="1" outline="#666666"/>
  </node>
  <node label="HOOK3" id="-293">
    <att type="list" name="cytoscape.alias.list">
      <att type="string" name="cytoscape.alias.list" value="HOOK3"/>
    </att>
    <att type="string" name="canonicalName" value="HOOK3"/>
    <att type="string" name="Column 4" value="HOOK3"/>
    <att type="string" name="Column 5" value="false"/>
    <att type="real" name="Column 2" value="9.020085555"/>
    <att type="string" name="Column 3" value="Q86VS8;Q8NBH0;Q9BY13"/>
    <att type="string" name="Column 1" value="HOOK3"/>
    <graphics type="ELLIPSE" h="40.0" w="40.0" x="506.596435546875" y="3369.117919921875" fill="#ff6666" width="1" outline="#666666"/>
  </node>
  <node label="TBC1D15" id="-292">
    <att type="list" name="cytoscape.alias.list">
      <att type="string" name="cytoscape.alias.list" value="TBC1D15"/>
    </att>
    <att type="string" name="canonicalName" value="TBC1D15"/>
    <att type="string" name="Column 4" value="TBC1D15"/>
    <att type="string" name="Column 5" value="false"/>
    <att type="real" name="Column 2" value="-9.349907804"/>
    <att type="string" name="Column 3" value="Q8TC07;Q9HA83;Q9NSR4"/>
    <att type="string" name="Column 1" value="TBC1D15"/>
    <graphics type="ELLIPSE" h="40.0" w="40.0" x="406.5964660644531" y="3369.117919921875" fill="#6060ff" width="1" outline="#666666"/>
  </node>
  <node label="C14orf117" id="-291">
    <att type="list" name="cytoscape.alias.list">
      <att type="string" name="cytoscape.alias.list" value="C14orf117"/>
    </att>
    <att type="string" name="canonicalName" value="C14orf117"/>
    <att type="string" name="Column 4" value="C14orf117;C14orf43"/>
    <att type="string" name="Column 5" value="false"/>
    <att type="real" name="Column 2" value="-15.20171138"/>
    <att type="string" name="Column 3" value="A0PJD3;Q6PJG2;Q6PK13;Q6PK59;Q6ZS23"/>
    <att type="string" name="Column 1" value="C14orf117"/>
    <graphics type="ELLIPSE" h="40.0" w="40.0" x="306.5963134765625" y="3369.117919921875" fill="#0000ff" width="1" outline="#666666"/>
  </node>
  <node label="TRIM28" id="-290">
    <att type="list" name="cytoscape.alias.list">
      <att type="string" name="cytoscape.alias.list" value="TRIM28"/>
    </att>
    <att type="string" name="canonicalName" value="TRIM28"/>
    <att type="string" name="Column 4" value="TRIM28"/>
    <att type="string" name="Column 5" value="false"/>
    <att type="real" name="Column 2" value="-4.778228"/>
    <att type="string" name="Column 3" value="O00677;Q13263;Q7Z632;Q93040;Q96IM1"/>
    <att type="string" name="Column 1" value="TRIM28"/>
    <graphics type="ELLIPSE" h="40.0" w="40.0" x="115.21444702148438" y="2059.515380859375" fill="#aeaeff" width="1" outline="#666666"/>
  </node>
  <node label="CBX5" id="-289">
    <att type="list" name="cytoscape.alias.list">
      <att type="string" name="cytoscape.alias.list" value="CBX5"/>
    </att>
    <att type="string" name="canonicalName" value="CBX5"/>
    <att type="string" name="Column 4" value="CBX5"/>
    <att type="string" name="Column 5" value="false"/>
    <att type="real" name="Column 2" value="-3.300210874"/>
    <att type="string" name="Column 3" value="P45973;Q6I9T7"/>
    <att type="string" name="Column 1" value="CBX5"/>
    <graphics type="ELLIPSE" h="40.0" w="40.0" x="222.89651489257812" y="2054.756591796875" fill="#c7c7ff" width="1" outline="#666666"/>
  </node>
  <node label="CBX3" id="-288">
    <att type="list" name="cytoscape.alias.list">
      <att type="string" name="cytoscape.alias.list" value="CBX3"/>
    </att>
    <att type="string" name="canonicalName" value="CBX3"/>
    <att type="string" name="Column 4" value="CBX3"/>
    <att type="string" name="Column 5" value="false"/>
    <att type="real" name="Column 2" value="11.00765072"/>
    <att type="string" name="Column 3" value="A4D177;Q13185;Q96CD7;Q99409;Q9BVS3;Q9P0Z6"/>
    <att type="string" name="Column 1" value="CBX3"/>
    <graphics type="ELLIPSE" h="40.0" w="40.0" x="6.596342086791992" y="2061.9189453125" fill="#ff4444" width="1" outline="#666666"/>
  </node>
  <node label="ZC3H11A" id="-287">
    <att type="list" name="cytoscape.alias.list">
      <att type="string" name="cytoscape.alias.list" value="ZC3H11A"/>
    </att>
    <att type="string" name="canonicalName" value="ZC3H11A"/>
    <att type="string" name="Column 4" value="ZC3H11A"/>
    <att type="string" name="Column 5" value="false"/>
    <att type="real" name="Column 2" value="-9.947440076"/>
    <att type="string" name="Column 3" value="O75152;Q0D2N5;Q6AHY4;Q6AHY9;Q6AW79;Q6AWA1;Q6PJK4;Q86XZ7"/>
    <att type="string" name="Column 1" value="ZC3H11A"/>
    <graphics type="ELLIPSE" h="40.0" w="40.0" x="206.59652709960938" y="3369.118408203125" fill="#5656ff" width="1" outline="#666666"/>
  </node>
  <node label="RHBDF2" id="-286">
    <att type="list" name="cytoscape.alias.list">
      <att type="string" name="cytoscape.alias.list" value="RHBDF2"/>
    </att>
    <att type="string" name="canonicalName" value="RHBDF2"/>
    <att type="string" name="Column 4" value="RHBDF2"/>
    <att type="string" name="Column 5" value="false"/>
    <att type="real" name="Column 2" value="-9.179877693"/>
    <att type="string" name="Column 3" value="Q5U607;Q5YGQ8;Q6PJF5;Q9H6E9"/>
    <att type="string" name="Column 1" value="RHBDF2"/>
    <graphics type="ELLIPSE" h="40.0" w="40.0" x="106.5964584350586" y="3369.118408203125" fill="#6363ff" width="1" outline="#666666"/>
  </node>
  <node label="ITPR3" id="-285">
    <att type="list" name="cytoscape.alias.list">
      <att type="string" name="cytoscape.alias.list" value="ITPR3"/>
    </att>
    <att type="string" name="canonicalName" value="ITPR3"/>
    <att type="string" name="Column 4" value="ITPR3"/>
    <att type="string" name="Column 5" value="false"/>
    <att type="real" name="Column 2" value="-8.195435828"/>
    <att type="string" name="Column 3" value="Q14573;Q14649;Q59ES2;Q5TAQ2"/>
    <att type="string" name="Column 1" value="ITPR3"/>
    <graphics type="ELLIPSE" h="40.0" w="40.0" x="6.596397399902344" y="3369.1181640625" fill="#7474ff" width="1" outline="#666666"/>
  </node>
  <node label="SLC4A7" id="-284">
    <att type="list" name="cytoscape.alias.list">
      <att type="string" name="cytoscape.alias.list" value="SLC4A7"/>
    </att>
    <att type="string" name="canonicalName" value="SLC4A7"/>
    <att type="string" name="Column 4" value="SLC4A7"/>
    <att type="string" name="Column 5" value="false"/>
    <att type="real" name="Column 2" value="11.27167789"/>
    <att type="string" name="Column 3" value="O60350;Q6AHZ9;Q9HC88;Q9UIB9;Q9Y6M7"/>
    <att type="string" name="Column 1" value="SLC4A7"/>
    <graphics type="ELLIPSE" h="40.0" w="40.0" x="2006.596435546875" y="3269.117919921875" fill="#ff3f3f" width="1" outline="#666666"/>
  </node>
  <node label="IER3" id="-283">
    <att type="list" name="cytoscape.alias.list">
      <att type="string" name="cytoscape.alias.list" value="IER3"/>
    </att>
    <att type="string" name="canonicalName" value="IER3"/>
    <att type="string" name="Column 4" value="IER3"/>
    <att type="string" name="Column 5" value="false"/>
    <att type="real" name="Column 2" value="-11.47301996"/>
    <att type="string" name="Column 3" value="P46695;Q0EFC0;Q53HJ2;Q5JP65;Q5ST77;Q5ST79;Q5SU30;Q92691;Q93044"/>
    <att type="string" name="Column 1" value="IER3"/>
    <graphics type="ELLIPSE" h="40.0" w="40.0" x="1906.596435546875" y="3269.117919921875" fill="#3c3cff" width="1" outline="#666666"/>
  </node>
  <node label="C22orf28" id="-282">
    <att type="list" name="cytoscape.alias.list">
      <att type="string" name="cytoscape.alias.list" value="C22orf28"/>
    </att>
    <att type="string" name="canonicalName" value="C22orf28"/>
    <att type="string" name="Column 4" value="C22orf28"/>
    <att type="string" name="Column 5" value="false"/>
    <att type="real" name="Column 2" value="-20.94027929"/>
    <att type="string" name="Column 3" value="Q6IAI0;Q9BWL4;Q9NTH1;Q9P037;Q9P0J3;Q9Y3I0"/>
    <att type="string" name="Column 1" value="C22orf28"/>
    <graphics type="ELLIPSE" h="40.0" w="40.0" x="1806.5966796875" y="3269.1181640625" fill="#0000ff" width="1" outline="#666666"/>
  </node>
  <node label="PLEC1" id="-281">
    <att type="list" name="cytoscape.alias.list">
      <att type="string" name="cytoscape.alias.list" value="PLEC1"/>
    </att>
    <att type="string" name="canonicalName" value="PLEC1"/>
    <att type="string" name="Column 4" value="PLEC1"/>
    <att type="string" name="Column 5" value="false"/>
    <att type="real" name="Column 2" value="-12.32409189"/>
    <att type="string" name="Column 3" value="Q15148;Q15149;Q16640;Q6S376;Q6S377;Q6S378;Q6S379;Q6S380;Q6S381;Q6S382;Q6S383;Q8WXV5;Q8WXV6;Q96IE3"/>
    <att type="string" name="Column 1" value="PLEC1"/>
    <graphics type="ELLIPSE" h="40.0" w="40.0" x="1706.5963134765625" y="3269.117919921875" fill="#2d2dff" width="1" outline="#666666"/>
  </node>
  <node label="BOK" id="-280">
    <att type="list" name="cytoscape.alias.list">
      <att type="string" name="cytoscape.alias.list" value="BOK"/>
    </att>
    <att type="string" name="canonicalName" value="BOK"/>
    <att type="string" name="Column 4" value="BOK"/>
    <att type="string" name="Column 5" value="false"/>
    <att type="real" name="Column 2" value="-6.894060602"/>
    <att type="string" name="Column 3" value="Q53NU8;Q53QM7;Q9UL32;Q9UMX3"/>
    <att type="string" name="Column 1" value="BOK"/>
    <graphics type="ELLIPSE" h="40.0" w="40.0" x="1606.5963134765625" y="3269.117919921875" fill="#8a8aff" width="1" outline="#666666"/>
  </node>
  <node label="ENSA" id="-279">
    <att type="list" name="cytoscape.alias.list">
      <att type="string" name="cytoscape.alias.list" value="ENSA"/>
    </att>
    <att type="string" name="canonicalName" value="ENSA"/>
    <att type="string" name="Column 4" value="ENSA"/>
    <att type="string" name="Column 5" value="false"/>
    <att type="real" name="Column 2" value="-7.374510391"/>
    <att type="string" name="Column 3" value="O43768;Q5T5H1;Q5T5H2;Q68D48;Q6FHW0;Q6IAM4;Q6NUL2;Q6VUC6;Q6VUC7;Q6VUC8;Q6VUC9;Q6VUD0;Q6VUD1;Q9NRZ0"/>
    <att type="string" name="Column 1" value="ENSA"/>
    <graphics type="ELLIPSE" h="40.0" w="40.0" x="1506.5963134765625" y="3269.117919921875" fill="#8282ff" width="1" outline="#666666"/>
  </node>
  <node label="MAP3K7IP3" id="-278">
    <att type="list" name="cytoscape.alias.list">
      <att type="string" name="cytoscape.alias.list" value="MAP3K7IP3"/>
    </att>
    <att type="string" name="canonicalName" value="MAP3K7IP3"/>
    <att type="string" name="Column 4" value="MAP3K7IP3"/>
    <att type="string" name="Column 5" value="false"/>
    <att type="real" name="Column 2" value="-9.740763736"/>
    <att type="string" name="Column 3" value="Q5JPK0;Q6VQR0;Q8N5C8"/>
    <att type="string" name="Column 1" value="MAP3K7IP3"/>
    <graphics type="ELLIPSE" h="40.0" w="40.0" x="1406.596435546875" y="3269.117919921875" fill="#5959ff" width="1" outline="#666666"/>
  </node>
  <node label="NFIA" id="-277">
    <att type="list" name="cytoscape.alias.list">
      <att type="string" name="cytoscape.alias.list" value="NFIA"/>
    </att>
    <att type="string" name="canonicalName" value="NFIA"/>
    <att type="string" name="Column 4" value="NFIA"/>
    <att type="string" name="Column 5" value="false"/>
    <att type="real" name="Column 2" value="-6.930733739"/>
    <att type="string" name="Column 3" value="Q12857;Q5T236;Q5T237;Q5T240;Q5TEX1;Q8TA97;Q9H3X9;Q9P2A9"/>
    <att type="string" name="Column 1" value="NFIA"/>
    <graphics type="ELLIPSE" h="40.0" w="40.0" x="1306.5966796875" y="3269.1181640625" fill="#8989ff" width="1" outline="#666666"/>
  </node>
  <node label="ABLIM3" id="-276">
    <att type="list" name="cytoscape.alias.list">
      <att type="string" name="cytoscape.alias.list" value="ABLIM3"/>
    </att>
    <att type="string" name="canonicalName" value="ABLIM3"/>
    <att type="string" name="Column 4" value="ABLIM3"/>
    <att type="string" name="Column 5" value="false"/>
    <att type="real" name="Column 2" value="-7.234631182"/>
    <att type="string" name="Column 3" value="O94929;Q658S1;Q68CI5;Q9BV32"/>
    <att type="string" name="Column 1" value="ABLIM3"/>
    <graphics type="ELLIPSE" h="40.0" w="40.0" x="1206.5963134765625" y="3269.117919921875" fill="#8484ff" width="1" outline="#666666"/>
  </node>
  <node label="STK32C" id="-275">
    <att type="list" name="cytoscape.alias.list">
      <att type="string" name="cytoscape.alias.list" value="STK32C"/>
    </att>
    <att type="string" name="canonicalName" value="STK32C"/>
    <att type="string" name="Column 4" value="STK32C"/>
    <att type="string" name="Column 5" value="false"/>
    <att type="real" name="Column 2" value="-6.886193444"/>
    <att type="string" name="Column 3" value="Q5SZH1;Q5SZH2;Q5SZH3;Q5T0Q5;Q86UE1;Q86UX6"/>
    <att type="string" name="Column 1" value="STK32C"/>
    <graphics type="ELLIPSE" h="40.0" w="40.0" x="1106.596435546875" y="3269.117919921875" fill="#8a8aff" width="1" outline="#666666"/>
  </node>
  <node label="CDC42BPB" id="-274">
    <att type="list" name="cytoscape.alias.list">
      <att type="string" name="cytoscape.alias.list" value="CDC42BPB"/>
    </att>
    <att type="string" name="canonicalName" value="CDC42BPB"/>
    <att type="string" name="Column 4" value="CDC42BPB;KIAA1124"/>
    <att type="string" name="Column 5" value="false"/>
    <att type="real" name="Column 2" value="-8.338513316"/>
    <att type="string" name="Column 3" value="Q2L7A5;Q86TJ1;Q86XZ8;Q9ULU5;Q9Y5S2"/>
    <att type="string" name="Column 1" value="CDC42BPB"/>
    <graphics type="ELLIPSE" h="40.0" w="40.0" x="1006.596435546875" y="3269.1181640625" fill="#7171ff" width="1" outline="#666666"/>
  </node>
  <node label="PCTK1" id="-273">
    <att type="list" name="cytoscape.alias.list">
      <att type="string" name="cytoscape.alias.list" value="PCTK1"/>
    </att>
    <att type="string" name="canonicalName" value="PCTK1"/>
    <att type="string" name="Column 4" value="PCTK1"/>
    <att type="string" name="Column 5" value="false"/>
    <att type="real" name="Column 2" value="-6.705998468"/>
    <att type="string" name="Column 3" value="Q00536;Q96GA5;Q9BRL4"/>
    <att type="string" name="Column 1" value="PCTK1"/>
    <graphics type="ELLIPSE" h="40.0" w="40.0" x="906.5961303710938" y="3269.117919921875" fill="#8d8dff" width="1" outline="#666666"/>
  </node>
  <node label="C16orf14" id="-272">
    <att type="list" name="cytoscape.alias.list">
      <att type="string" name="cytoscape.alias.list" value="C16orf14"/>
    </att>
    <att type="string" name="canonicalName" value="C16orf14"/>
    <att type="string" name="Column 4" value="C16orf14"/>
    <att type="string" name="Column 5" value="false"/>
    <att type="real" name="Column 2" value="-8.320120914"/>
    <att type="string" name="Column 3" value="Q969E9;Q96J99;Q96KV8;Q9BUT9"/>
    <att type="string" name="Column 1" value="C16orf14"/>
    <graphics type="ELLIPSE" h="40.0" w="40.0" x="806.5964965820312" y="3269.1181640625" fill="#7272ff" width="1" outline="#666666"/>
  </node>
  <node label="EEF1B2" id="-271">
    <att type="list" name="cytoscape.alias.list">
      <att type="string" name="cytoscape.alias.list" value="EEF1B2"/>
    </att>
    <att type="string" name="canonicalName" value="EEF1B2"/>
    <att type="string" name="Column 4" value="EEF1B2"/>
    <att type="string" name="Column 5" value="false"/>
    <att type="real" name="Column 2" value="4.484235046"/>
    <att type="string" name="Column 3" value="A4D1M6;P24534;Q6IBH9"/>
    <att type="string" name="Column 1" value="EEF1B2"/>
    <graphics type="ELLIPSE" h="40.0" w="40.0" x="2784.3037109375" y="297.531982421875" fill="#ffb3b3" width="1" outline="#666666"/>
  </node>
  <node label="CSNK2A1" id="-270">
    <att type="list" name="cytoscape.alias.list">
      <att type="string" name="cytoscape.alias.list" value="CSNK2A1"/>
    </att>
    <att type="string" name="canonicalName" value="CSNK2A1"/>
    <att type="string" name="Column 4" value="CSNK2A1"/>
    <att type="string" name="Column 5" value="false"/>
    <att type="real" name="Column 2" value="-0.758499106"/>
    <att type="string" name="Column 3" value="A2A2H9;P19138;P20426;P68400;Q14013;Q2I0Y7;Q5U065;Q5U5J2;Q8NEV1"/>
    <att type="string" name="Column 1" value="CSNK2A1"/>
    <graphics type="ELLIPSE" h="40.0" w="40.0" x="2672.575927734375" y="288.814208984375" fill="#f2f2ff" width="1" outline="#666666"/>
  </node>
  <node label="P02593" id="-269">
    <att type="list" name="cytoscape.alias.list">
      <att type="string" name="cytoscape.alias.list" value="P02593"/>
    </att>
    <att type="string" name="canonicalName" value="P02593"/>
    <att type="string" name="Column 4" value="P02593;P62158;P70667;P99014;Q13942;Q53S29;Q61379;Q61380;Q96HK3;Q96HY3"/>
    <att type="string" name="Column 5" value="false"/>
    <att type="real" name="Column 2" value="-2.273201321"/>
    <att type="string" name="Column 3" value="P02593;P62158;P70667;P99014;Q13942;Q53S29;Q61379;Q61380;Q96HK3;Q96HY3"/>
    <att type="string" name="Column 1" value="P02593"/>
    <graphics type="ELLIPSE" h="40.0" w="40.0" x="2555.318115234375" y="281.5545349121094" fill="#d8d8ff" width="1" outline="#666666"/>
  </node>
  <node label="Q05C66" id="-268">
    <att type="list" name="cytoscape.alias.list">
      <att type="string" name="cytoscape.alias.list" value="Q05C66"/>
    </att>
    <att type="string" name="canonicalName" value="Q05C66"/>
    <att type="string" name="Column 4" value="Q05C66;Q8IVX9;Q8WTX5;Q9NPU0;Q9Y460;Q9Y6J0"/>
    <att type="string" name="Column 5" value="false"/>
    <att type="real" name="Column 2" value="-5.160196304"/>
    <att type="string" name="Column 3" value="Q05C66;Q8IVX9;Q8WTX5;Q9NPU0;Q9Y460;Q9Y6J0"/>
    <att type="string" name="Column 1" value="Q05C66"/>
    <graphics type="ELLIPSE" h="40.0" w="40.0" x="2534.592041015625" y="393.45989990234375" fill="#a7a7ff" width="1" outline="#666666"/>
  </node>
  <node label="CAMK2G" id="-267">
    <att type="list" name="cytoscape.alias.list">
      <att type="string" name="cytoscape.alias.list" value="CAMK2G"/>
    </att>
    <att type="string" name="canonicalName" value="CAMK2G"/>
    <att type="string" name="Column 4" value="CAMK2G"/>
    <att type="string" name="Column 5" value="false"/>
    <att type="real" name="Column 2" value="-6.009560756"/>
    <att type="string" name="Column 3" value="O00561;O15378;Q13279;Q13280;Q13282;Q13555;Q13556;Q5SQZ3;Q5SQZ4;Q5SWX3;Q5SWX4;Q7KYX5;Q8N4I3;Q8NIA4;Q8WU40"/>
    <att type="string" name="Column 1" value="CAMK2G"/>
    <graphics type="ELLIPSE" h="40.0" w="40.0" x="2466.758056640625" y="198.6973114013672" fill="#9999ff" width="1" outline="#666666"/>
  </node>
  <node label="CSBP1" id="-266">
    <att type="list" name="cytoscape.alias.list">
      <att type="string" name="cytoscape.alias.list" value="CSBP1"/>
    </att>
    <att type="string" name="canonicalName" value="CSBP1"/>
    <att type="string" name="Column 4" value="CSBP1;CSBP2;CSPB1;MAPK14"/>
    <att type="string" name="Column 5" value="false"/>
    <att type="real" name="Column 2" value="-5.434977757"/>
    <att type="string" name="Column 3" value="O60776;Q13083;Q14084;Q15454;Q16539;Q8TDX0"/>
    <att type="string" name="Column 1" value="CSBP1"/>
    <graphics type="ELLIPSE" h="40.0" w="40.0" x="2277.0166015625" y="36.45392990112305" fill="#a3a3ff" width="1" outline="#666666"/>
  </node>
  <node label="DUSP16" id="-265">
    <att type="list" name="cytoscape.alias.list">
      <att type="string" name="cytoscape.alias.list" value="DUSP16"/>
    </att>
    <att type="string" name="canonicalName" value="DUSP16"/>
    <att type="string" name="Column 4" value="DUSP16;KIAA1700;MKP7"/>
    <att type="string" name="Column 5" value="false"/>
    <att type="real" name="Column 2" value="-2.926846642"/>
    <att type="string" name="Column 3" value="Q32MA0;Q547C7;Q8IVT8;Q8N5T1;Q96N49;Q96QS2;Q9BY84;Q9C0G3"/>
    <att type="string" name="Column 1" value="DUSP16"/>
    <graphics type="ELLIPSE" h="40.0" w="40.0" x="2250.091796875" y="-78.12208557128906" fill="#cdcdff" width="1" outline="#666666"/>
  </node>
  <node label="ATF2" id="-264">
    <att type="list" name="cytoscape.alias.list">
      <att type="string" name="cytoscape.alias.list" value="ATF2"/>
    </att>
    <att type="string" name="canonicalName" value="ATF2"/>
    <att type="string" name="Column 4" value="ATF2;CREB2"/>
    <att type="string" name="Column 5" value="false"/>
    <att type="real" name="Column 2" value="4.980933696"/>
    <att type="string" name="Column 3" value="A1L3Z2;A4D7U3;A4D7U4;A4D7U5;A4D7U7;A4D7U9;A4D7V5;P15336;Q13000;Q3B7B7;Q53RY2;Q8TAR1;Q96JT8"/>
    <att type="string" name="Column 1" value="ATF2"/>
    <graphics type="ELLIPSE" h="40.0" w="40.0" x="2224.68994140625" y="139.26036071777344" fill="#ffaaaa" width="1" outline="#666666"/>
  </node>
  <node label="MEF2A" id="-263">
    <att type="list" name="cytoscape.alias.list">
      <att type="string" name="cytoscape.alias.list" value="MEF2A"/>
    </att>
    <att type="string" name="canonicalName" value="MEF2A"/>
    <att type="string" name="Column 4" value="MEF2A"/>
    <att type="string" name="Column 5" value="false"/>
    <att type="real" name="Column 2" value="-3.652438965"/>
    <att type="string" name="Column 3" value="O43814;Q02078;Q14223;Q14224;Q59GX4;Q7Z6C9;Q96D14"/>
    <att type="string" name="Column 1" value="MEF2A"/>
    <graphics type="ELLIPSE" h="40.0" w="40.0" x="2375.2158203125" y="117.15373229980469" fill="#c1c1ff" width="1" outline="#666666"/>
  </node>
  <node label="KRT8" id="-262">
    <att type="list" name="cytoscape.alias.list">
      <att type="string" name="cytoscape.alias.list" value="KRT8"/>
    </att>
    <att type="string" name="canonicalName" value="KRT8"/>
    <att type="string" name="Column 4" value="KRT8"/>
    <att type="string" name="Column 5" value="false"/>
    <att type="real" name="Column 2" value="-9.113477837"/>
    <att type="string" name="Column 3" value="P05787;Q14099;Q14716;Q14717;Q53GJ0;Q6DHW5;Q6GMY0;Q6P4C7;Q7L4M3;Q969I0;Q96J60"/>
    <att type="string" name="Column 1" value="KRT8"/>
    <graphics type="ELLIPSE" h="40.0" w="40.0" x="2154.654541015625" y="20.87580108642578" fill="#6464ff" width="1" outline="#666666"/>
  </node>
  <node label="NCOA3" id="-261">
    <att type="list" name="cytoscape.alias.list">
      <att type="string" name="cytoscape.alias.list" value="NCOA3"/>
    </att>
    <att type="string" name="canonicalName" value="NCOA3"/>
    <att type="string" name="Column 4" value="NCOA3"/>
    <att type="string" name="Column 5" value="false"/>
    <att type="real" name="Column 2" value="-5.003137593"/>
    <att type="string" name="Column 3" value="Q0IIN7;Q0VF45;Q569F6;Q59EE8;Q5JYD9;Q5JYE0;Q9BR49;Q9UPC9;Q9UPG4;Q9UPG7;Q9Y6Q9"/>
    <att type="string" name="Column 1" value="NCOA3"/>
    <graphics type="ELLIPSE" h="40.0" w="40.0" x="2365.95947265625" y="-38.85165786743164" fill="#aaaaff" width="1" outline="#666666"/>
  </node>
  <node label="KRT18" id="-260">
    <att type="list" name="cytoscape.alias.list">
      <att type="string" name="cytoscape.alias.list" value="KRT18"/>
    </att>
    <att type="string" name="canonicalName" value="KRT18"/>
    <att type="string" name="Column 4" value="KRT18"/>
    <att type="string" name="Column 5" value="false"/>
    <att type="real" name="Column 2" value="2.516439469"/>
    <att type="string" name="Column 3" value="P05783;Q53G38;Q5U0N8;Q9BW26"/>
    <att type="string" name="Column 1" value="KRT18"/>
    <graphics type="ELLIPSE" h="40.0" w="40.0" x="2041.064453125" y="12.335830688476562" fill="#ffd4d4" width="1" outline="#666666"/>
  </node>
  <node label="LMNB2" id="-259">
    <att type="list" name="cytoscape.alias.list">
      <att type="string" name="cytoscape.alias.list" value="LMNB2"/>
    </att>
    <att type="string" name="canonicalName" value="LMNB2"/>
    <att type="string" name="Column 4" value="LMNB2"/>
    <att type="string" name="Column 5" value="false"/>
    <att type="real" name="Column 2" value="-7.894854001"/>
    <att type="string" name="Column 3" value="O75292;Q03252;Q14734;Q96DF6"/>
    <att type="string" name="Column 1" value="LMNB2"/>
    <graphics type="ELLIPSE" h="40.0" w="40.0" x="706.5963745117188" y="3269.11767578125" fill="#7979ff" width="1" outline="#666666"/>
  </node>
  <node label="C19orf2" id="-258">
    <att type="list" name="cytoscape.alias.list">
      <att type="string" name="cytoscape.alias.list" value="C19orf2"/>
    </att>
    <att type="string" name="canonicalName" value="C19orf2"/>
    <att type="string" name="Column 4" value="C19orf2;RMP"/>
    <att type="string" name="Column 5" value="false"/>
    <att type="real" name="Column 2" value="-7.593962539"/>
    <att type="string" name="Column 3" value="O94763;Q6NX55;Q8TC23;Q96C15;Q9UNU3"/>
    <att type="string" name="Column 1" value="C19orf2"/>
    <graphics type="ELLIPSE" h="40.0" w="40.0" x="606.5963134765625" y="3269.117919921875" fill="#7e7eff" width="1" outline="#666666"/>
  </node>
  <node label="SPAG1" id="-257">
    <att type="list" name="cytoscape.alias.list">
      <att type="string" name="cytoscape.alias.list" value="SPAG1"/>
    </att>
    <att type="string" name="canonicalName" value="SPAG1"/>
    <att type="string" name="Column 4" value="SPAG1"/>
    <att type="string" name="Column 5" value="false"/>
    <att type="real" name="Column 2" value="-6.043058697"/>
    <att type="string" name="Column 3" value="Q07617;Q7Z5G1"/>
    <att type="string" name="Column 1" value="SPAG1"/>
    <graphics type="ELLIPSE" h="40.0" w="40.0" x="506.5963134765625" y="3269.1181640625" fill="#9898ff" width="1" outline="#666666"/>
  </node>
  <node label="CRTC2" id="-256">
    <att type="list" name="cytoscape.alias.list">
      <att type="string" name="cytoscape.alias.list" value="CRTC2"/>
    </att>
    <att type="string" name="canonicalName" value="CRTC2"/>
    <att type="string" name="Column 4" value="CRTC2"/>
    <att type="string" name="Column 5" value="false"/>
    <att type="real" name="Column 2" value="7.800537539"/>
    <att type="string" name="Column 3" value="Q53ET0;Q5T4K5;Q6UUV8;Q7Z3X7;Q8N332;Q8WZ18"/>
    <att type="string" name="Column 1" value="CRTC2"/>
    <graphics type="ELLIPSE" h="40.0" w="40.0" x="406.59637451171875" y="3269.1181640625" fill="#ff7a7a" width="1" outline="#666666"/>
  </node>
  <node label="Q13595" id="-255">
    <att type="list" name="cytoscape.alias.list">
      <att type="string" name="cytoscape.alias.list" value="Q13595"/>
    </att>
    <att type="string" name="canonicalName" value="Q13595"/>
    <att type="string" name="Column 4" value="Q13595;Q549U1"/>
    <att type="string" name="Column 5" value="false"/>
    <att type="real" name="Column 2" value="-9.11989417"/>
    <att type="string" name="Column 3" value="Q13595;Q549U1"/>
    <att type="string" name="Column 1" value="Q13595"/>
    <graphics type="ELLIPSE" h="40.0" w="40.0" x="306.5963439941406" y="3269.1181640625" fill="#6464ff" width="1" outline="#666666"/>
  </node>
  <node label="MKI67IP" id="-254">
    <att type="list" name="cytoscape.alias.list">
      <att type="string" name="cytoscape.alias.list" value="MKI67IP"/>
    </att>
    <att type="string" name="canonicalName" value="MKI67IP"/>
    <att type="string" name="Column 4" value="MKI67IP;NIFK"/>
    <att type="string" name="Column 5" value="false"/>
    <att type="real" name="Column 2" value="-7.248264532"/>
    <att type="string" name="Column 3" value="Q8TB66;Q96ED4;Q9BYG3"/>
    <att type="string" name="Column 1" value="MKI67IP"/>
    <graphics type="ELLIPSE" h="40.0" w="40.0" x="206.59645080566406" y="3269.1181640625" fill="#8484ff" width="1" outline="#666666"/>
  </node>
  <node label="ERF" id="-253">
    <att type="list" name="cytoscape.alias.list">
      <att type="string" name="cytoscape.alias.list" value="ERF"/>
    </att>
    <att type="string" name="canonicalName" value="ERF"/>
    <att type="string" name="Column 4" value="ERF"/>
    <att type="string" name="Column 5" value="false"/>
    <att type="real" name="Column 2" value="-6.335818442"/>
    <att type="string" name="Column 3" value="P50548;Q59G38;Q9UPI7"/>
    <att type="string" name="Column 1" value="ERF"/>
    <graphics type="ELLIPSE" h="40.0" w="40.0" x="106.5963363647461" y="3269.1181640625" fill="#9393ff" width="1" outline="#666666"/>
  </node>
  <node label="ZMYND8" id="-252">
    <att type="list" name="cytoscape.alias.list">
      <att type="string" name="cytoscape.alias.list" value="ZMYND8"/>
    </att>
    <att type="string" name="canonicalName" value="ZMYND8"/>
    <att type="string" name="Column 4" value="ZMYND8"/>
    <att type="string" name="Column 5" value="false"/>
    <att type="real" name="Column 2" value="-6.230541624"/>
    <att type="string" name="Column 3" value="Q13517;Q2HXV2;Q2HXV5;Q2HXV7;Q2HXV8;Q2HXV9;Q2HXW0;Q2HXW1;Q2HXW2;Q4JJ94;Q4JJ95;Q569J9;Q5JV90;Q5TH07;Q5TH08;Q5TH09;Q5TH11;Q5TH12;Q6MZM1;Q8WXC5;Q9H1F3;Q9H1F4;Q9H1F5;Q9H1L8;Q9H1L9;Q9H2G5;Q9NYN3;Q9UIX6;Q9ULU4"/>
    <att type="string" name="Column 1" value="ZMYND8"/>
    <graphics type="ELLIPSE" h="40.0" w="40.0" x="6.596202850341797" y="3269.117919921875" fill="#9595ff" width="1" outline="#666666"/>
  </node>
  <node label="INTS6" id="-251">
    <att type="list" name="cytoscape.alias.list">
      <att type="string" name="cytoscape.alias.list" value="INTS6"/>
    </att>
    <att type="string" name="canonicalName" value="INTS6"/>
    <att type="string" name="Column 4" value="INTS6"/>
    <att type="string" name="Column 5" value="false"/>
    <att type="real" name="Column 2" value="-6.239780963"/>
    <att type="string" name="Column 3" value="Q0P664;Q6PJP4;Q9UFK0;Q9UL03;Q9Y5M9"/>
    <att type="string" name="Column 1" value="INTS6"/>
    <graphics type="ELLIPSE" h="40.0" w="40.0" x="2006.59619140625" y="3169.1181640625" fill="#9595ff" width="1" outline="#666666"/>
  </node>
  <node label="CAMKK2" id="-250">
    <att type="list" name="cytoscape.alias.list">
      <att type="string" name="cytoscape.alias.list" value="CAMKK2"/>
    </att>
    <att type="string" name="canonicalName" value="CAMKK2"/>
    <att type="string" name="Column 4" value="CAMKK2"/>
    <att type="string" name="Column 5" value="false"/>
    <att type="real" name="Column 2" value="-6.618345775"/>
    <att type="string" name="Column 3" value="O94883;Q8IUG2;Q8IUG3;Q8IZW1;Q8N3I4;Q8WY03;Q8WY04;Q8WY05;Q8WY06;Q96RP1;Q96RP2;Q96RR3;Q96RR4;Q9BWE9;Q9UER3;Q9UES2;Q9Y5N2"/>
    <att type="string" name="Column 1" value="CAMKK2"/>
    <graphics type="ELLIPSE" h="40.0" w="40.0" x="1906.5958251953125" y="3169.11767578125" fill="#8e8eff" width="1" outline="#666666"/>
  </node>
  <node label="RIN1" id="-249">
    <att type="list" name="cytoscape.alias.list">
      <att type="string" name="cytoscape.alias.list" value="RIN1"/>
    </att>
    <att type="string" name="canonicalName" value="RIN1"/>
    <att type="string" name="Column 4" value="RIN1"/>
    <att type="string" name="Column 5" value="false"/>
    <att type="real" name="Column 2" value="-6.527869388"/>
    <att type="string" name="Column 3" value="O15010;Q00427;Q13671;Q59FL5;Q96CC8"/>
    <att type="string" name="Column 1" value="RIN1"/>
    <graphics type="ELLIPSE" h="40.0" w="40.0" x="1806.5960693359375" y="3169.1181640625" fill="#9090ff" width="1" outline="#666666"/>
  </node>
  <node label="LARP7" id="-248">
    <att type="list" name="cytoscape.alias.list">
      <att type="string" name="cytoscape.alias.list" value="LARP7"/>
    </att>
    <att type="string" name="canonicalName" value="LARP7"/>
    <att type="string" name="Column 4" value="LARP7"/>
    <att type="string" name="Column 5" value="false"/>
    <att type="real" name="Column 2" value="-10.95895904"/>
    <att type="string" name="Column 3" value="Q3B7A9;Q4G0J3;Q96IZ8;Q9P1S7;Q9Y3Z8"/>
    <att type="string" name="Column 1" value="LARP7"/>
    <graphics type="ELLIPSE" h="40.0" w="40.0" x="1706.595947265625" y="3169.11767578125" fill="#4545ff" width="1" outline="#666666"/>
  </node>
  <node label="NBEAL2" id="-247">
    <att type="list" name="cytoscape.alias.list">
      <att type="string" name="cytoscape.alias.list" value="NBEAL2"/>
    </att>
    <att type="string" name="canonicalName" value="NBEAL2"/>
    <att type="string" name="Column 4" value="NBEAL2"/>
    <att type="string" name="Column 5" value="false"/>
    <att type="real" name="Column 2" value="-5.914113922"/>
    <att type="string" name="Column 3" value="Q6P994;Q6UX91;Q6ZNJ1;Q8NAC9"/>
    <att type="string" name="Column 1" value="NBEAL2"/>
    <graphics type="ELLIPSE" h="40.0" w="40.0" x="1606.59619140625" y="3169.1181640625" fill="#9a9aff" width="1" outline="#666666"/>
  </node>
  <node label="TBC1D10B" id="-246">
    <att type="list" name="cytoscape.alias.list">
      <att type="string" name="cytoscape.alias.list" value="TBC1D10B"/>
    </att>
    <att type="string" name="canonicalName" value="TBC1D10B"/>
    <att type="string" name="Column 4" value="TBC1D10B"/>
    <att type="string" name="Column 5" value="false"/>
    <att type="real" name="Column 2" value="-6.967299456"/>
    <att type="string" name="Column 3" value="Q4KMP7;Q6IN54;Q6P530;Q71RG7;Q86VC5;Q9H8Z2;Q9NUN6;Q9UFP2"/>
    <att type="string" name="Column 1" value="TBC1D10B"/>
    <graphics type="ELLIPSE" h="40.0" w="40.0" x="1506.5960693359375" y="3169.11767578125" fill="#8989ff" width="1" outline="#666666"/>
  </node>
  <node label="KIAA0642" id="-245">
    <att type="list" name="cytoscape.alias.list">
      <att type="string" name="cytoscape.alias.list" value="KIAA0642"/>
    </att>
    <att type="string" name="canonicalName" value="KIAA0642"/>
    <att type="string" name="Column 4" value="KIAA0642;TNRC15"/>
    <att type="string" name="Column 5" value="false"/>
    <att type="real" name="Column 2" value="-7.726860818"/>
    <att type="string" name="Column 3" value="O75137;Q6Y7W6;Q7Z2Z8;Q7Z3I2;Q7Z6I7;Q96HU4;Q9NV82"/>
    <att type="string" name="Column 1" value="KIAA0642"/>
    <graphics type="ELLIPSE" h="40.0" w="40.0" x="1406.596435546875" y="3169.1181640625" fill="#7c7cff" width="1" outline="#666666"/>
  </node>
  <node label="KRT20" id="-244">
    <att type="list" name="cytoscape.alias.list">
      <att type="string" name="cytoscape.alias.list" value="KRT20"/>
    </att>
    <att type="string" name="canonicalName" value="KRT20"/>
    <att type="string" name="Column 4" value="KRT20"/>
    <att type="string" name="Column 5" value="false"/>
    <att type="real" name="Column 2" value="-5.720134047"/>
    <att type="string" name="Column 3" value="P35900"/>
    <att type="string" name="Column 1" value="KRT20"/>
    <graphics type="ELLIPSE" h="40.0" w="40.0" x="1306.596435546875" y="3169.117919921875" fill="#9e9eff" width="1" outline="#666666"/>
  </node>
  <node label="COBL" id="-243">
    <att type="list" name="cytoscape.alias.list">
      <att type="string" name="cytoscape.alias.list" value="COBL"/>
    </att>
    <att type="string" name="canonicalName" value="COBL"/>
    <att type="string" name="Column 4" value="COBL"/>
    <att type="string" name="Column 5" value="false"/>
    <att type="real" name="Column 2" value="-5.693318349"/>
    <att type="string" name="Column 3" value="A4D257;O75128;Q2T9J3;Q504Y4;Q86XA7;Q8N304;Q8TCM1"/>
    <att type="string" name="Column 1" value="COBL"/>
    <graphics type="ELLIPSE" h="40.0" w="40.0" x="1206.596435546875" y="3169.117919921875" fill="#9e9eff" width="1" outline="#666666"/>
  </node>
  <node label="ANAPC1" id="-242">
    <att type="list" name="cytoscape.alias.list">
      <att type="string" name="cytoscape.alias.list" value="ANAPC1"/>
    </att>
    <att type="string" name="canonicalName" value="ANAPC1"/>
    <att type="string" name="Column 4" value="ANAPC1"/>
    <att type="string" name="Column 5" value="false"/>
    <att type="real" name="Column 2" value="-6.708137586"/>
    <att type="string" name="Column 3" value="Q2M3H8;Q9BSE6;Q9H1A4;Q9H8D0"/>
    <att type="string" name="Column 1" value="ANAPC1"/>
    <graphics type="ELLIPSE" h="40.0" w="40.0" x="1106.5960693359375" y="3169.11767578125" fill="#8d8dff" width="1" outline="#666666"/>
  </node>
  <node label="GTF2I" id="-241">
    <att type="list" name="cytoscape.alias.list">
      <att type="string" name="cytoscape.alias.list" value="GTF2I"/>
    </att>
    <att type="string" name="canonicalName" value="GTF2I"/>
    <att type="string" name="Column 4" value="GTF2I"/>
    <att type="string" name="Column 5" value="false"/>
    <att type="real" name="Column 2" value="3.588842531"/>
    <att type="string" name="Column 3" value="O14743;O15359;O43546;O43588;O43589;P78347;Q499G6;Q75M85;Q75M86;Q75M87;Q75M88;Q86U51;Q9BSZ4"/>
    <att type="string" name="Column 1" value="GTF2I"/>
    <graphics type="ELLIPSE" h="40.0" w="40.0" x="2004.3238525390625" y="1429.2203369140625" fill="#ffc2c2" width="1" outline="#666666"/>
  </node>
  <node label="SRC" id="-240">
    <att type="list" name="cytoscape.alias.list">
      <att type="string" name="cytoscape.alias.list" value="SRC"/>
    </att>
    <att type="string" name="canonicalName" value="SRC"/>
    <att type="string" name="Column 4" value="SRC;SRC1"/>
    <att type="string" name="Column 5" value="false"/>
    <att type="real" name="Column 2" value="2.247185066"/>
    <att type="string" name="Column 3" value="P12931;Q71UK5;Q76P87;Q86VB9;Q9H5A8;Q9H7V3"/>
    <att type="string" name="Column 1" value="SRC"/>
    <graphics type="ELLIPSE" h="40.0" w="40.0" x="2103.600341796875" y="1475.1927490234375" fill="#ffd9d9" width="1" outline="#666666"/>
  </node>
  <node label="GRLF1" id="-239">
    <att type="list" name="cytoscape.alias.list">
      <att type="string" name="cytoscape.alias.list" value="GRLF1"/>
    </att>
    <att type="string" name="canonicalName" value="GRLF1"/>
    <att type="string" name="Column 4" value="GRLF1"/>
    <att type="string" name="Column 5" value="false"/>
    <att type="real" name="Column 2" value="-5.850327592"/>
    <att type="string" name="Column 3" value="A2RRE5;Q14452;Q9C0E1;Q9NRY4"/>
    <att type="string" name="Column 1" value="GRLF1"/>
    <graphics type="ELLIPSE" h="40.0" w="40.0" x="2206.245361328125" y="1512.994140625" fill="#9c9cff" width="1" outline="#666666"/>
  </node>
  <node label="AKAP1" id="-238">
    <att type="list" name="cytoscape.alias.list">
      <att type="string" name="cytoscape.alias.list" value="AKAP1"/>
    </att>
    <att type="string" name="canonicalName" value="AKAP1"/>
    <att type="string" name="Column 4" value="AKAP1;AKAP149;PRKA1"/>
    <att type="string" name="Column 5" value="false"/>
    <att type="real" name="Column 2" value="6.996666589"/>
    <att type="string" name="Column 3" value="Q13320;Q92667;Q9BW14"/>
    <att type="string" name="Column 1" value="AKAP1"/>
    <graphics type="ELLIPSE" h="40.0" w="40.0" x="1006.596435546875" y="3169.1181640625" fill="#ff8888" width="1" outline="#666666"/>
  </node>
  <node label="Q9NWP3" id="-237">
    <att type="list" name="cytoscape.alias.list">
      <att type="string" name="cytoscape.alias.list" value="Q9NWP3"/>
    </att>
    <att type="string" name="canonicalName" value="Q9NWP3"/>
    <att type="string" name="Column 4" value="Q9NWP3"/>
    <att type="string" name="Column 5" value="false"/>
    <att type="real" name="Column 2" value="-8.728804708"/>
    <att type="string" name="Column 3" value="Q9NWP3"/>
    <att type="string" name="Column 1" value="Q9NWP3"/>
    <graphics type="ELLIPSE" h="40.0" w="40.0" x="906.5963134765625" y="3169.11767578125" fill="#6b6bff" width="1" outline="#666666"/>
  </node>
  <node label="LYRIC" id="-236">
    <att type="list" name="cytoscape.alias.list">
      <att type="string" name="cytoscape.alias.list" value="LYRIC"/>
    </att>
    <att type="string" name="canonicalName" value="LYRIC"/>
    <att type="string" name="Column 4" value="LYRIC;MTDH"/>
    <att type="string" name="Column 5" value="false"/>
    <att type="real" name="Column 2" value="-9.523917804"/>
    <att type="string" name="Column 3" value="Q05DH2;Q52QU9;Q6PK07;Q86UE4;Q8TCX3"/>
    <att type="string" name="Column 1" value="LYRIC"/>
    <graphics type="ELLIPSE" h="40.0" w="40.0" x="806.5960693359375" y="3169.117919921875" fill="#5d5dff" width="1" outline="#666666"/>
  </node>
  <node label="ARFGEF2" id="-235">
    <att type="list" name="cytoscape.alias.list">
      <att type="string" name="cytoscape.alias.list" value="ARFGEF2"/>
    </att>
    <att type="string" name="canonicalName" value="ARFGEF2"/>
    <att type="string" name="Column 4" value="ARFGEF2"/>
    <att type="string" name="Column 5" value="false"/>
    <att type="real" name="Column 2" value="-7.434079546"/>
    <att type="string" name="Column 3" value="Q59FR3;Q5TFT9;Q86TH5;Q9NTS1;Q9Y6D5"/>
    <att type="string" name="Column 1" value="ARFGEF2"/>
    <graphics type="ELLIPSE" h="40.0" w="40.0" x="706.5963134765625" y="3169.1181640625" fill="#8181ff" width="1" outline="#666666"/>
  </node>
  <node label="O95875" id="-234">
    <att type="list" name="cytoscape.alias.list">
      <att type="string" name="cytoscape.alias.list" value="O95875"/>
    </att>
    <att type="string" name="canonicalName" value="O95875"/>
    <att type="string" name="Column 4" value="O95875;P48634;Q05BK4;Q4LE37;Q5SQ29;Q5SQ30;Q5ST84;Q5STX6;Q5STX7;Q68DW9;Q6P9P7;Q6PIN1;Q96QC6"/>
    <att type="string" name="Column 5" value="false"/>
    <att type="real" name="Column 2" value="-6.624640237"/>
    <att type="string" name="Column 3" value="O95875;P48634;Q05BK4;Q4LE37;Q5SQ29;Q5SQ30;Q5ST84;Q5STX6;Q5STX7;Q68DW9;Q6P9P7;Q6PIN1;Q96QC6"/>
    <att type="string" name="Column 1" value="O95875"/>
    <graphics type="ELLIPSE" h="40.0" w="40.0" x="606.596435546875" y="3169.1181640625" fill="#8e8eff" width="1" outline="#666666"/>
  </node>
  <node label="CCDC19" id="-233">
    <att type="list" name="cytoscape.alias.list">
      <att type="string" name="cytoscape.alias.list" value="CCDC19"/>
    </att>
    <att type="string" name="canonicalName" value="CCDC19"/>
    <att type="string" name="Column 4" value="CCDC19;TAGLN2"/>
    <att type="string" name="Column 5" value="false"/>
    <att type="real" name="Column 2" value="8.326392341"/>
    <att type="string" name="Column 3" value="P37802;Q05BA3;Q5JRQ6;Q5JRQ7;Q5VU18;Q6FGI1;Q9BUH5;Q9H4P0;Q9UL16"/>
    <att type="string" name="Column 1" value="CCDC19"/>
    <graphics type="ELLIPSE" h="40.0" w="40.0" x="506.596435546875" y="3169.1181640625" fill="#ff7171" width="1" outline="#666666"/>
  </node>
  <node label="CDKN2AIP" id="-232">
    <att type="list" name="cytoscape.alias.list">
      <att type="string" name="cytoscape.alias.list" value="CDKN2AIP"/>
    </att>
    <att type="string" name="canonicalName" value="CDKN2AIP"/>
    <att type="string" name="Column 4" value="CDKN2AIP"/>
    <att type="string" name="Column 5" value="false"/>
    <att type="real" name="Column 2" value="-5.954796031"/>
    <att type="string" name="Column 3" value="Q7Z335;Q8TBM5;Q9NXV6;Q9NYH0"/>
    <att type="string" name="Column 1" value="CDKN2AIP"/>
    <graphics type="ELLIPSE" h="40.0" w="40.0" x="406.5962219238281" y="3169.11767578125" fill="#9a9aff" width="1" outline="#666666"/>
  </node>
  <node label="C17orf28" id="-231">
    <att type="list" name="cytoscape.alias.list">
      <att type="string" name="cytoscape.alias.list" value="C17orf28"/>
    </att>
    <att type="string" name="canonicalName" value="C17orf28"/>
    <att type="string" name="Column 4" value="C17orf28;DMC1"/>
    <att type="string" name="Column 5" value="false"/>
    <att type="real" name="Column 2" value="-5.602250598"/>
    <att type="string" name="Column 3" value="Q8IV36;Q8N5L6;Q8NC03;Q8TE83;Q9NT34"/>
    <att type="string" name="Column 1" value="C17orf28"/>
    <graphics type="ELLIPSE" h="40.0" w="40.0" x="306.5962219238281" y="3169.117919921875" fill="#a0a0ff" width="1" outline="#666666"/>
  </node>
  <node label="CLIP2" id="-230">
    <att type="list" name="cytoscape.alias.list">
      <att type="string" name="cytoscape.alias.list" value="CLIP2"/>
    </att>
    <att type="string" name="canonicalName" value="CLIP2"/>
    <att type="string" name="Column 4" value="CLIP2"/>
    <att type="string" name="Column 5" value="false"/>
    <att type="real" name="Column 2" value="-5.692010672"/>
    <att type="string" name="Column 3" value="O14527;O43611;Q7Z5B7;Q9UDT6"/>
    <att type="string" name="Column 1" value="CLIP2"/>
    <graphics type="ELLIPSE" h="40.0" w="40.0" x="206.59613037109375" y="3169.117919921875" fill="#9e9eff" width="1" outline="#666666"/>
  </node>
  <node label="FAM44A" id="-229">
    <att type="list" name="cytoscape.alias.list">
      <att type="string" name="cytoscape.alias.list" value="FAM44A"/>
    </att>
    <att type="string" name="canonicalName" value="FAM44A"/>
    <att type="string" name="Column 4" value="FAM44A"/>
    <att type="string" name="Column 5" value="false"/>
    <att type="real" name="Column 2" value="-6.789859253"/>
    <att type="string" name="Column 3" value="Q6P0M8;Q8NFC6;Q96AL1;Q9H6G0;Q9NTD6;Q9P2L9"/>
    <att type="string" name="Column 1" value="FAM44A"/>
    <graphics type="ELLIPSE" h="40.0" w="40.0" x="106.59638214111328" y="3169.1181640625" fill="#8c8cff" width="1" outline="#666666"/>
  </node>
  <node label="HSP27" id="-228">
    <att type="list" name="cytoscape.alias.list">
      <att type="string" name="cytoscape.alias.list" value="HSP27"/>
    </att>
    <att type="string" name="canonicalName" value="HSP27"/>
    <att type="string" name="Column 4" value="HSP27;HSPB1"/>
    <att type="string" name="Column 5" value="false"/>
    <att type="real" name="Column 2" value="-8.83912784"/>
    <att type="string" name="Column 3" value="P04792;Q6FI47;Q96C20;Q96EI7;Q9UC31;Q9UC35"/>
    <att type="string" name="Column 1" value="HSP27"/>
    <graphics type="ELLIPSE" h="40.0" w="40.0" x="6.596446990966797" y="3169.1181640625" fill="#6969ff" width="1" outline="#666666"/>
  </node>
  <node label="PPP1R6" id="-227">
    <att type="list" name="cytoscape.alias.list">
      <att type="string" name="cytoscape.alias.list" value="PPP1R6"/>
    </att>
    <att type="string" name="canonicalName" value="PPP1R6"/>
    <att type="string" name="Column 4" value="PPP1R6;PPP1R9B"/>
    <att type="string" name="Column 5" value="false"/>
    <att type="real" name="Column 2" value="-4.800892732"/>
    <att type="string" name="Column 3" value="Q8TCR9;Q96B17;Q96SB3"/>
    <att type="string" name="Column 1" value="PPP1R6"/>
    <graphics type="ELLIPSE" h="40.0" w="40.0" x="2006.5963134765625" y="3069.117919921875" fill="#adadff" width="1" outline="#666666"/>
  </node>
  <node label="LIMA1" id="-226">
    <att type="list" name="cytoscape.alias.list">
      <att type="string" name="cytoscape.alias.list" value="LIMA1"/>
    </att>
    <att type="string" name="canonicalName" value="LIMA1"/>
    <att type="string" name="Column 4" value="LIMA1"/>
    <att type="string" name="Column 5" value="false"/>
    <att type="real" name="Column 2" value="-4.639223425"/>
    <att type="string" name="Column 3" value="Q2TAN7;Q53GG0;Q59FE8;Q9BVF2;Q9H8J1;Q9HBN5;Q9NX96;Q9NXC3;Q9NXU6;Q9P0H8;Q9UHB5;Q9UHB6"/>
    <att type="string" name="Column 1" value="LIMA1"/>
    <graphics type="ELLIPSE" h="40.0" w="40.0" x="1906.596435546875" y="3069.117919921875" fill="#b0b0ff" width="1" outline="#666666"/>
  </node>
  <node label="BBX" id="-225">
    <att type="list" name="cytoscape.alias.list">
      <att type="string" name="cytoscape.alias.list" value="BBX"/>
    </att>
    <att type="string" name="canonicalName" value="BBX"/>
    <att type="string" name="Column 4" value="BBX"/>
    <att type="string" name="Column 5" value="false"/>
    <att type="real" name="Column 2" value="-5.232959673"/>
    <att type="string" name="Column 3" value="Q2TAJ1;Q6ZNU6;Q7L3J8;Q7LBY8;Q8NDB0;Q8WY35;Q8WY36;Q9H0J6;Q9H6A7;Q9H6G9;Q9NRU5;Q9P043"/>
    <att type="string" name="Column 1" value="BBX"/>
    <graphics type="ELLIPSE" h="40.0" w="40.0" x="1806.5963134765625" y="3069.11767578125" fill="#a6a6ff" width="1" outline="#666666"/>
  </node>
  <node label="EVI5" id="-224">
    <att type="list" name="cytoscape.alias.list">
      <att type="string" name="cytoscape.alias.list" value="EVI5"/>
    </att>
    <att type="string" name="canonicalName" value="EVI5"/>
    <att type="string" name="Column 4" value="EVI5"/>
    <att type="string" name="Column 5" value="false"/>
    <att type="real" name="Column 2" value="4.849464189"/>
    <att type="string" name="Column 3" value="O60447;Q59FE7;Q9H1Y9"/>
    <att type="string" name="Column 1" value="EVI5"/>
    <graphics type="ELLIPSE" h="40.0" w="40.0" x="1706.596435546875" y="3069.117919921875" fill="#ffadad" width="1" outline="#666666"/>
  </node>
  <node label="SNX2" id="-223">
    <att type="list" name="cytoscape.alias.list">
      <att type="string" name="cytoscape.alias.list" value="SNX2"/>
    </att>
    <att type="string" name="canonicalName" value="SNX2"/>
    <att type="string" name="Column 4" value="SNX2"/>
    <att type="string" name="Column 5" value="false"/>
    <att type="real" name="Column 2" value="6.681944266"/>
    <att type="string" name="Column 3" value="O43650;O60749;P82862;Q53GG3;Q53XK8;Q597H6;Q9BTS8"/>
    <att type="string" name="Column 1" value="SNX2"/>
    <graphics type="ELLIPSE" h="40.0" w="40.0" x="1606.596435546875" y="3069.1181640625" fill="#ff8d8d" width="1" outline="#666666"/>
  </node>
  <node label="PCTK3" id="-222">
    <att type="list" name="cytoscape.alias.list">
      <att type="string" name="cytoscape.alias.list" value="PCTK3"/>
    </att>
    <att type="string" name="canonicalName" value="PCTK3"/>
    <att type="string" name="Column 4" value="PCTK3"/>
    <att type="string" name="Column 5" value="false"/>
    <att type="real" name="Column 2" value="-5.443817701"/>
    <att type="string" name="Column 3" value="Q07002;Q59G02;Q5VXQ2;Q5VXQ3;Q5VXQ4;Q5VXQ5;Q6V3A2;Q6V3A3;Q96F90;Q9BWF9"/>
    <att type="string" name="Column 1" value="PCTK3"/>
    <graphics type="ELLIPSE" h="40.0" w="40.0" x="1506.596435546875" y="3069.1181640625" fill="#a2a2ff" width="1" outline="#666666"/>
  </node>
  <node label="OSBP" id="-221">
    <att type="list" name="cytoscape.alias.list">
      <att type="string" name="cytoscape.alias.list" value="OSBP"/>
    </att>
    <att type="string" name="canonicalName" value="OSBP"/>
    <att type="string" name="Column 4" value="OSBP;OSBP1"/>
    <att type="string" name="Column 5" value="false"/>
    <att type="real" name="Column 2" value="-6.857846231"/>
    <att type="string" name="Column 3" value="P22059;Q6P524"/>
    <att type="string" name="Column 1" value="OSBP"/>
    <graphics type="ELLIPSE" h="40.0" w="40.0" x="1406.5963134765625" y="3069.117919921875" fill="#8a8aff" width="1" outline="#666666"/>
  </node>
  <node label="GPRC5C" id="-220">
    <att type="list" name="cytoscape.alias.list">
      <att type="string" name="cytoscape.alias.list" value="GPRC5C"/>
    </att>
    <att type="string" name="canonicalName" value="GPRC5C"/>
    <att type="string" name="Column 4" value="GPRC5C"/>
    <att type="string" name="Column 5" value="false"/>
    <att type="real" name="Column 2" value="6.414122529"/>
    <att type="string" name="Column 3" value="Q2NL85;Q9NQ84;Q9NXI0;Q9NZG5"/>
    <att type="string" name="Column 1" value="GPRC5C"/>
    <graphics type="ELLIPSE" h="40.0" w="40.0" x="1306.59619140625" y="3069.11767578125" fill="#ff9292" width="1" outline="#666666"/>
  </node>
  <node label="RPS21" id="-219">
    <att type="list" name="cytoscape.alias.list">
      <att type="string" name="cytoscape.alias.list" value="RPS21"/>
    </att>
    <att type="string" name="canonicalName" value="RPS21"/>
    <att type="string" name="Column 4" value="RPS21"/>
    <att type="string" name="Column 5" value="false"/>
    <att type="real" name="Column 2" value="-9.037846653"/>
    <att type="string" name="Column 3" value="P35265;P63220;Q13666;Q6FGH5;Q8WVC2;Q9BYK1;Q9BYK2"/>
    <att type="string" name="Column 1" value="RPS21"/>
    <graphics type="ELLIPSE" h="40.0" w="40.0" x="1839.2891845703125" y="2054.756591796875" fill="#6565ff" width="1" outline="#666666"/>
  </node>
  <node label="LAMR1P15" id="-218">
    <att type="list" name="cytoscape.alias.list">
      <att type="string" name="cytoscape.alias.list" value="LAMR1P15"/>
    </att>
    <att type="string" name="canonicalName" value="LAMR1P15"/>
    <att type="string" name="Column 4" value="LAMR1P15;RPSA"/>
    <att type="string" name="Column 5" value="false"/>
    <att type="real" name="Column 2" value="-0.493915597"/>
    <att type="string" name="Column 3" value="P08865;P11085;P12030;Q16471;Q6IPD1;Q6IPD2;Q6NSD1;Q6NXQ8;Q86VC0;Q96RS2"/>
    <att type="string" name="Column 1" value="LAMR1P15"/>
    <graphics type="ELLIPSE" h="40.0" w="40.0" x="1895.4573974609375" y="2146.7109375" fill="#f7f7ff" width="1" outline="#666666"/>
  </node>
  <node label="RBM7" id="-217">
    <att type="list" name="cytoscape.alias.list">
      <att type="string" name="cytoscape.alias.list" value="RBM7"/>
    </att>
    <att type="string" name="canonicalName" value="RBM7"/>
    <att type="string" name="Column 4" value="RBM7"/>
    <att type="string" name="Column 5" value="false"/>
    <att type="real" name="Column 2" value="-7.15498867"/>
    <att type="string" name="Column 3" value="Q59EQ8;Q6IRX3;Q9NUT4;Q9Y580"/>
    <att type="string" name="Column 1" value="RBM7"/>
    <graphics type="ELLIPSE" h="40.0" w="40.0" x="1206.596435546875" y="3069.117919921875" fill="#8585ff" width="1" outline="#666666"/>
  </node>
  <node label="LUZP1" id="-216">
    <att type="list" name="cytoscape.alias.list">
      <att type="string" name="cytoscape.alias.list" value="LUZP1"/>
    </att>
    <att type="string" name="canonicalName" value="LUZP1"/>
    <att type="string" name="Column 4" value="LUZP1"/>
    <att type="string" name="Column 5" value="false"/>
    <att type="real" name="Column 2" value="-5.30772311"/>
    <att type="string" name="Column 3" value="Q05DE3;Q5TH92;Q5TH93;Q86V48;Q8N4X3;Q8TEH1"/>
    <att type="string" name="Column 1" value="LUZP1"/>
    <graphics type="ELLIPSE" h="40.0" w="40.0" x="1106.5963134765625" y="3069.117919921875" fill="#a5a5ff" width="1" outline="#666666"/>
  </node>
  <node label="SGTA" id="-215">
    <att type="list" name="cytoscape.alias.list">
      <att type="string" name="cytoscape.alias.list" value="SGTA"/>
    </att>
    <att type="string" name="canonicalName" value="SGTA"/>
    <att type="string" name="Column 4" value="SGTA"/>
    <att type="string" name="Column 5" value="false"/>
    <att type="real" name="Column 2" value="-4.632654119"/>
    <att type="string" name="Column 3" value="O43765;Q6FIA9;Q9BTZ9"/>
    <att type="string" name="Column 1" value="SGTA"/>
    <graphics type="ELLIPSE" h="40.0" w="40.0" x="1006.59619140625" y="3069.1181640625" fill="#b0b0ff" width="1" outline="#666666"/>
  </node>
  <node label="PIK3C2B" id="-214">
    <att type="list" name="cytoscape.alias.list">
      <att type="string" name="cytoscape.alias.list" value="PIK3C2B"/>
    </att>
    <att type="string" name="canonicalName" value="PIK3C2B"/>
    <att type="string" name="Column 4" value="PIK3C2B"/>
    <att type="string" name="Column 5" value="false"/>
    <att type="real" name="Column 2" value="-6.08861659"/>
    <att type="string" name="Column 3" value="A2RUF7;O00750;O95666;Q4LE65;Q5SW97;Q5SW98;Q5SW99;Q5SWA0;Q68E11"/>
    <att type="string" name="Column 1" value="PIK3C2B"/>
    <graphics type="ELLIPSE" h="40.0" w="40.0" x="906.5963745117188" y="3069.117919921875" fill="#9797ff" width="1" outline="#666666"/>
  </node>
  <node label="SNX17" id="-213">
    <att type="list" name="cytoscape.alias.list">
      <att type="string" name="cytoscape.alias.list" value="SNX17"/>
    </att>
    <att type="string" name="canonicalName" value="SNX17"/>
    <att type="string" name="Column 4" value="SNX17"/>
    <att type="string" name="Column 5" value="false"/>
    <att type="real" name="Column 2" value="5.963617312"/>
    <att type="string" name="Column 3" value="Q15036;Q53HN7;Q6IAS3"/>
    <att type="string" name="Column 1" value="SNX17"/>
    <graphics type="ELLIPSE" h="40.0" w="40.0" x="806.5963745117188" y="3069.117919921875" fill="#ff9a9a" width="1" outline="#666666"/>
  </node>
  <node label="PTPN14" id="-212">
    <att type="list" name="cytoscape.alias.list">
      <att type="string" name="cytoscape.alias.list" value="PTPN14"/>
    </att>
    <att type="string" name="canonicalName" value="PTPN14"/>
    <att type="string" name="Column 4" value="PTPN14"/>
    <att type="string" name="Column 5" value="false"/>
    <att type="real" name="Column 2" value="-5.241394839"/>
    <att type="string" name="Column 3" value="Q15678;Q5VTH8;Q6PJC3"/>
    <att type="string" name="Column 1" value="PTPN14"/>
    <graphics type="ELLIPSE" h="40.0" w="40.0" x="706.596435546875" y="3069.117919921875" fill="#a6a6ff" width="1" outline="#666666"/>
  </node>
  <node label="RPL34" id="-211">
    <att type="list" name="cytoscape.alias.list">
      <att type="string" name="cytoscape.alias.list" value="RPL34"/>
    </att>
    <att type="string" name="canonicalName" value="RPL34"/>
    <att type="string" name="Column 4" value="RPL34"/>
    <att type="string" name="Column 5" value="false"/>
    <att type="real" name="Column 2" value="-5.469154842"/>
    <att type="string" name="Column 3" value="P49207;Q5MK14;Q6FG66;Q9BUZ2"/>
    <att type="string" name="Column 1" value="RPL34"/>
    <graphics type="ELLIPSE" h="40.0" w="40.0" x="606.59619140625" y="3069.11767578125" fill="#a2a2ff" width="1" outline="#666666"/>
  </node>
  <node label="KIAA0242" id="-210">
    <att type="list" name="cytoscape.alias.list">
      <att type="string" name="cytoscape.alias.list" value="KIAA0242"/>
    </att>
    <att type="string" name="canonicalName" value="KIAA0242"/>
    <att type="string" name="Column 4" value="KIAA0242;UBXD2;UBXDC1"/>
    <att type="string" name="Column 5" value="false"/>
    <att type="real" name="Column 2" value="-5.165629175"/>
    <att type="string" name="Column 3" value="Q4ZG56;Q8IYM5;Q92575"/>
    <att type="string" name="Column 1" value="KIAA0242"/>
    <graphics type="ELLIPSE" h="40.0" w="40.0" x="506.59625244140625" y="3069.1181640625" fill="#a7a7ff" width="1" outline="#666666"/>
  </node>
  <node label="CASKIN2" id="-209">
    <att type="list" name="cytoscape.alias.list">
      <att type="string" name="cytoscape.alias.list" value="CASKIN2"/>
    </att>
    <att type="string" name="canonicalName" value="CASKIN2"/>
    <att type="string" name="Column 4" value="CASKIN2"/>
    <att type="string" name="Column 5" value="false"/>
    <att type="real" name="Column 2" value="6.129971702"/>
    <att type="string" name="Column 3" value="Q7LG69;Q8WXE0;Q9ULT1"/>
    <att type="string" name="Column 1" value="CASKIN2"/>
    <graphics type="ELLIPSE" h="40.0" w="40.0" x="406.59637451171875" y="3069.1181640625" fill="#ff9797" width="1" outline="#666666"/>
  </node>
  <node label="CAMSAP1" id="-208">
    <att type="list" name="cytoscape.alias.list">
      <att type="string" name="cytoscape.alias.list" value="CAMSAP1"/>
    </att>
    <att type="string" name="canonicalName" value="CAMSAP1"/>
    <att type="string" name="Column 4" value="CAMSAP1;DKFZp434F195"/>
    <att type="string" name="Column 5" value="false"/>
    <att type="real" name="Column 2" value="-15.44164935"/>
    <att type="string" name="Column 3" value="A1L4L2;Q5JUK4;Q5JUK5;Q5T5Y3;Q70W33;Q8NCY0;Q96E80;Q96FM3;Q9UFJ5"/>
    <att type="string" name="Column 1" value="CAMSAP1"/>
    <graphics type="ELLIPSE" h="40.0" w="40.0" x="306.5964050292969" y="3069.1181640625" fill="#0000ff" width="1" outline="#666666"/>
  </node>
  <node label="ADD3" id="-207">
    <att type="list" name="cytoscape.alias.list">
      <att type="string" name="cytoscape.alias.list" value="ADD3"/>
    </att>
    <att type="string" name="canonicalName" value="ADD3"/>
    <att type="string" name="Column 4" value="ADD3"/>
    <att type="string" name="Column 5" value="false"/>
    <att type="real" name="Column 2" value="6.55796799"/>
    <att type="string" name="Column 3" value="O43243;Q53FL4;Q59EK1;Q5VU08;Q5VU09;Q92773;Q9UEY7;Q9UEY8"/>
    <att type="string" name="Column 1" value="ADD3"/>
    <graphics type="ELLIPSE" h="40.0" w="40.0" x="206.5964813232422" y="3069.1181640625" fill="#ff9090" width="1" outline="#666666"/>
  </node>
  <node label="BORG4" id="-206">
    <att type="list" name="cytoscape.alias.list">
      <att type="string" name="cytoscape.alias.list" value="BORG4"/>
    </att>
    <att type="string" name="canonicalName" value="BORG4"/>
    <att type="string" name="Column 4" value="BORG4;CDC42EP4;CEP4"/>
    <att type="string" name="Column 5" value="false"/>
    <att type="real" name="Column 2" value="6.585182065"/>
    <att type="string" name="Column 3" value="O95828;Q96FT3;Q9H3Q1"/>
    <att type="string" name="Column 1" value="BORG4"/>
    <graphics type="ELLIPSE" h="40.0" w="40.0" x="106.59635925292969" y="3069.1181640625" fill="#ff8f8f" width="1" outline="#666666"/>
  </node>
  <node label="STIM1" id="-205">
    <att type="list" name="cytoscape.alias.list">
      <att type="string" name="cytoscape.alias.list" value="STIM1"/>
    </att>
    <att type="string" name="canonicalName" value="STIM1"/>
    <att type="string" name="Column 4" value="STIM1"/>
    <att type="string" name="Column 5" value="false"/>
    <att type="real" name="Column 2" value="8.582502799"/>
    <att type="string" name="Column 3" value="Q13586;Q8N382"/>
    <att type="string" name="Column 1" value="STIM1"/>
    <graphics type="ELLIPSE" h="40.0" w="40.0" x="6.5963134765625" y="3069.117919921875" fill="#ff6d6d" width="1" outline="#666666"/>
  </node>
  <node label="AMPD2" id="-204">
    <att type="list" name="cytoscape.alias.list">
      <att type="string" name="cytoscape.alias.list" value="AMPD2"/>
    </att>
    <att type="string" name="canonicalName" value="AMPD2"/>
    <att type="string" name="Column 4" value="AMPD2"/>
    <att type="string" name="Column 5" value="false"/>
    <att type="real" name="Column 2" value="-5.254197578"/>
    <att type="string" name="Column 3" value="Q01433;Q14856;Q14857;Q16686;Q16687;Q16688;Q16729;Q5T693;Q5T694;Q5T695;Q96IA1;Q9UDX8;Q9UDX9;Q9UMU4"/>
    <att type="string" name="Column 1" value="AMPD2"/>
    <graphics type="ELLIPSE" h="40.0" w="40.0" x="2006.5963134765625" y="2969.1181640625" fill="#a6a6ff" width="1" outline="#666666"/>
  </node>
  <node label="AHNAK2" id="-203">
    <att type="list" name="cytoscape.alias.list">
      <att type="string" name="cytoscape.alias.list" value="AHNAK2"/>
    </att>
    <att type="string" name="canonicalName" value="AHNAK2"/>
    <att type="string" name="Column 4" value="AHNAK2;C14orf78"/>
    <att type="string" name="Column 5" value="false"/>
    <att type="real" name="Column 2" value="-4.662672584"/>
    <att type="string" name="Column 3" value="Q5BKX7;Q7Z343;Q7Z358;Q7Z394;Q7Z3G0;Q86WQ6;Q8IVF2;Q8IYY1;Q8N3G4;Q96EX9"/>
    <att type="string" name="Column 1" value="AHNAK2"/>
    <graphics type="ELLIPSE" h="40.0" w="40.0" x="1906.5963134765625" y="2969.117919921875" fill="#b0b0ff" width="1" outline="#666666"/>
  </node>
  <node label="UBAP2L" id="-202">
    <att type="list" name="cytoscape.alias.list">
      <att type="string" name="cytoscape.alias.list" value="UBAP2L"/>
    </att>
    <att type="string" name="canonicalName" value="UBAP2L"/>
    <att type="string" name="Column 4" value="UBAP2L"/>
    <att type="string" name="Column 5" value="false"/>
    <att type="real" name="Column 2" value="4.739132502"/>
    <att type="string" name="Column 3" value="Q14157;Q5VU75;Q5VU76;Q5VU77;Q5VU78;Q5VU79;Q5VU80;Q5VU81;Q5VU85;Q9BTU3;Q9UGL2;Q9UGL3;Q9UGL4;Q9UGL5"/>
    <att type="string" name="Column 1" value="UBAP2L"/>
    <graphics type="ELLIPSE" h="40.0" w="40.0" x="1806.5960693359375" y="2969.118408203125" fill="#ffaeae" width="1" outline="#666666"/>
  </node>
  <node label="WDR47" id="-201">
    <att type="list" name="cytoscape.alias.list">
      <att type="string" name="cytoscape.alias.list" value="WDR47"/>
    </att>
    <att type="string" name="canonicalName" value="WDR47"/>
    <att type="string" name="Column 4" value="WDR47"/>
    <att type="string" name="Column 5" value="false"/>
    <att type="real" name="Column 2" value="5.644099912"/>
    <att type="string" name="Column 3" value="O94967;Q5TYV7;Q5TYV8;Q5TYV9;Q8IXT7;Q8IYU9"/>
    <att type="string" name="Column 1" value="WDR47"/>
    <graphics type="ELLIPSE" h="40.0" w="40.0" x="1706.5963134765625" y="2969.11767578125" fill="#ff9f9f" width="1" outline="#666666"/>
  </node>
  <node label="DIDO1" id="-200">
    <att type="list" name="cytoscape.alias.list">
      <att type="string" name="cytoscape.alias.list" value="DIDO1"/>
    </att>
    <att type="string" name="canonicalName" value="DIDO1"/>
    <att type="string" name="Column 4" value="DIDO1"/>
    <att type="string" name="Column 5" value="false"/>
    <att type="real" name="Column 2" value="-5.78249392"/>
    <att type="string" name="Column 3" value="O15043;Q3ZTL7;Q3ZTL8;Q4VXS1;Q4VXS2;Q4VXV8;Q4VXV9;Q96D72;Q9BQW0;Q9BTC0;Q9BW03;Q9H4G6;Q9H4G7;Q9NTU8;Q9NUM8;Q9UFB6"/>
    <att type="string" name="Column 1" value="DIDO1"/>
    <graphics type="ELLIPSE" h="40.0" w="40.0" x="1606.596435546875" y="2969.117919921875" fill="#9d9dff" width="1" outline="#666666"/>
  </node>
  <node label="ZNHIT4" id="-199">
    <att type="list" name="cytoscape.alias.list">
      <att type="string" name="cytoscape.alias.list" value="ZNHIT4"/>
    </att>
    <att type="string" name="canonicalName" value="ZNHIT4"/>
    <att type="string" name="Column 4" value="ZNHIT4"/>
    <att type="string" name="Column 5" value="false"/>
    <att type="real" name="Column 2" value="-7.171174994"/>
    <att type="string" name="Column 3" value="Q9C086"/>
    <att type="string" name="Column 1" value="ZNHIT4"/>
    <graphics type="ELLIPSE" h="40.0" w="40.0" x="1506.5963134765625" y="2969.117919921875" fill="#8585ff" width="1" outline="#666666"/>
  </node>
  <node label="C17orf75" id="-198">
    <att type="list" name="cytoscape.alias.list">
      <att type="string" name="cytoscape.alias.list" value="C17orf75"/>
    </att>
    <att type="string" name="canonicalName" value="C17orf75"/>
    <att type="string" name="Column 4" value="C17orf75"/>
    <att type="string" name="Column 5" value="false"/>
    <att type="real" name="Column 2" value="-4.119973602"/>
    <att type="string" name="Column 3" value="Q7Z2H4;Q8NI83;Q9HAS0"/>
    <att type="string" name="Column 1" value="C17orf75"/>
    <graphics type="ELLIPSE" h="40.0" w="40.0" x="1406.5963134765625" y="2969.117919921875" fill="#b9b9ff" width="1" outline="#666666"/>
  </node>
  <node label="PPFIA1" id="-197">
    <att type="list" name="cytoscape.alias.list">
      <att type="string" name="cytoscape.alias.list" value="PPFIA1"/>
    </att>
    <att type="string" name="canonicalName" value="PPFIA1"/>
    <att type="string" name="Column 4" value="PPFIA1"/>
    <att type="string" name="Column 5" value="false"/>
    <att type="real" name="Column 2" value="4.752712045"/>
    <att type="string" name="Column 3" value="Q13135;Q13136;Q14567;Q59FZ5;Q8N4I2"/>
    <att type="string" name="Column 1" value="PPFIA1"/>
    <graphics type="ELLIPSE" h="40.0" w="40.0" x="1306.596435546875" y="2969.117919921875" fill="#ffaeae" width="1" outline="#666666"/>
  </node>
  <node label="ALR" id="-196">
    <att type="list" name="cytoscape.alias.list">
      <att type="string" name="cytoscape.alias.list" value="ALR"/>
    </att>
    <att type="string" name="canonicalName" value="ALR"/>
    <att type="string" name="Column 4" value="ALR;MLL2"/>
    <att type="string" name="Column 5" value="false"/>
    <att type="real" name="Column 2" value="-5.147916448"/>
    <att type="string" name="Column 3" value="O14686;O14687;Q59FG6;Q6PIA1;Q99414"/>
    <att type="string" name="Column 1" value="ALR"/>
    <graphics type="ELLIPSE" h="40.0" w="40.0" x="1206.5960693359375" y="2969.117919921875" fill="#a7a7ff" width="1" outline="#666666"/>
  </node>
  <node label="LMO7" id="-195">
    <att type="list" name="cytoscape.alias.list">
      <att type="string" name="cytoscape.alias.list" value="LMO7"/>
    </att>
    <att type="string" name="canonicalName" value="LMO7"/>
    <att type="string" name="Column 4" value="LMO7"/>
    <att type="string" name="Column 5" value="false"/>
    <att type="real" name="Column 2" value="7.334436952"/>
    <att type="string" name="Column 3" value="O15462;O95346;Q5JV86;Q5TBK5;Q5TBK6;Q8WWI1;Q9UKC1;Q9UQM5;Q9Y6A7"/>
    <att type="string" name="Column 1" value="LMO7"/>
    <graphics type="ELLIPSE" h="40.0" w="40.0" x="1106.59619140625" y="2969.117919921875" fill="#ff8282" width="1" outline="#666666"/>
  </node>
  <node label="MYBBP1A" id="-194">
    <att type="list" name="cytoscape.alias.list">
      <att type="string" name="cytoscape.alias.list" value="MYBBP1A"/>
    </att>
    <att type="string" name="canonicalName" value="MYBBP1A"/>
    <att type="string" name="Column 4" value="MYBBP1A"/>
    <att type="string" name="Column 5" value="false"/>
    <att type="real" name="Column 2" value="6.327370339"/>
    <att type="string" name="Column 3" value="Q86VM3;Q9BQG0;Q9BW49;Q9P0V5;Q9UF99"/>
    <att type="string" name="Column 1" value="MYBBP1A"/>
    <graphics type="ELLIPSE" h="40.0" w="40.0" x="1006.596435546875" y="2969.117919921875" fill="#ff9393" width="1" outline="#666666"/>
  </node>
  <node label="UBE4B" id="-193">
    <att type="list" name="cytoscape.alias.list">
      <att type="string" name="cytoscape.alias.list" value="UBE4B"/>
    </att>
    <att type="string" name="canonicalName" value="UBE4B"/>
    <att type="string" name="Column 4" value="UBE4B"/>
    <att type="string" name="Column 5" value="false"/>
    <att type="real" name="Column 2" value="-5.436629516"/>
    <att type="string" name="Column 3" value="O75169;O95155;O95338;Q5SZ12;Q5SZ13;Q5SZ16;Q96QD4;Q9BYI7"/>
    <att type="string" name="Column 1" value="UBE4B"/>
    <graphics type="ELLIPSE" h="40.0" w="40.0" x="906.596435546875" y="2969.1181640625" fill="#a3a3ff" width="1" outline="#666666"/>
  </node>
  <node label="ANXA1" id="-192">
    <att type="list" name="cytoscape.alias.list">
      <att type="string" name="cytoscape.alias.list" value="ANXA1"/>
    </att>
    <att type="string" name="canonicalName" value="ANXA1"/>
    <att type="string" name="Column 4" value="ANXA1"/>
    <att type="string" name="Column 5" value="false"/>
    <att type="real" name="Column 2" value="-2.245974637"/>
    <att type="string" name="Column 3" value="P04083;Q05BR2;Q5T3N0;Q5T3N1;Q5TZZ9"/>
    <att type="string" name="Column 1" value="ANXA1"/>
    <graphics type="ELLIPSE" h="40.0" w="40.0" x="1739.2889404296875" y="2054.7568359375" fill="#d9d9ff" width="1" outline="#666666"/>
  </node>
  <node label="S100A11" id="-191">
    <att type="list" name="cytoscape.alias.list">
      <att type="string" name="cytoscape.alias.list" value="S100A11"/>
    </att>
    <att type="string" name="canonicalName" value="S100A11"/>
    <att type="string" name="Column 4" value="S100A11"/>
    <att type="string" name="Column 5" value="false"/>
    <att type="real" name="Column 2" value="-5.117898865"/>
    <att type="string" name="Column 3" value="P31949;Q5VTK0"/>
    <att type="string" name="Column 1" value="S100A11"/>
    <graphics type="ELLIPSE" h="40.0" w="40.0" x="1716.80517578125" y="2160.11767578125" fill="#a8a8ff" width="1" outline="#666666"/>
  </node>
  <node label="KLC2" id="-190">
    <att type="list" name="cytoscape.alias.list">
      <att type="string" name="cytoscape.alias.list" value="KLC2"/>
    </att>
    <att type="string" name="canonicalName" value="KLC2"/>
    <att type="string" name="Column 4" value="KLC2"/>
    <att type="string" name="Column 5" value="false"/>
    <att type="real" name="Column 2" value="-5.196770243"/>
    <att type="string" name="Column 3" value="Q9H0B6;Q9H9C8;Q9HA20"/>
    <att type="string" name="Column 1" value="KLC2"/>
    <graphics type="ELLIPSE" h="40.0" w="40.0" x="806.5962524414062" y="2969.1181640625" fill="#a7a7ff" width="1" outline="#666666"/>
  </node>
  <node label="ANKRD28" id="-189">
    <att type="list" name="cytoscape.alias.list">
      <att type="string" name="cytoscape.alias.list" value="ANKRD28"/>
    </att>
    <att type="string" name="canonicalName" value="ANKRD28"/>
    <att type="string" name="Column 4" value="ANKRD28;KIAA0379"/>
    <att type="string" name="Column 5" value="false"/>
    <att type="real" name="Column 2" value="-4.575638568"/>
    <att type="string" name="Column 3" value="O15084;Q1WWL4;Q29RW6;Q3B857;Q6ULS0;Q6ZT57"/>
    <att type="string" name="Column 1" value="ANKRD28"/>
    <graphics type="ELLIPSE" h="40.0" w="40.0" x="706.5964965820312" y="2969.118408203125" fill="#b1b1ff" width="1" outline="#666666"/>
  </node>
  <node label="EPN2" id="-188">
    <att type="list" name="cytoscape.alias.list">
      <att type="string" name="cytoscape.alias.list" value="EPN2"/>
    </att>
    <att type="string" name="canonicalName" value="EPN2"/>
    <att type="string" name="Column 4" value="EPN2;KIAA1065"/>
    <att type="string" name="Column 5" value="false"/>
    <att type="real" name="Column 2" value="-4.798279189"/>
    <att type="string" name="Column 3" value="O95207;O95208;Q52LD0;Q6NSL9;Q9H7Z2;Q9UPT7"/>
    <att type="string" name="Column 1" value="EPN2"/>
    <graphics type="ELLIPSE" h="40.0" w="40.0" x="606.5962524414062" y="2969.117919921875" fill="#adadff" width="1" outline="#666666"/>
  </node>
  <node label="PARG" id="-187">
    <att type="list" name="cytoscape.alias.list">
      <att type="string" name="cytoscape.alias.list" value="PARG"/>
    </att>
    <att type="string" name="canonicalName" value="PARG"/>
    <att type="string" name="Column 4" value="PARG"/>
    <att type="string" name="Column 5" value="false"/>
    <att type="real" name="Column 2" value="-4.786691423"/>
    <att type="string" name="Column 3" value="Q0MQR4;Q5SQP4;Q5SQP5;Q6E4P6;Q6E4P7;Q7Z742;Q86W56;Q9Y4W7"/>
    <att type="string" name="Column 1" value="PARG"/>
    <graphics type="ELLIPSE" h="40.0" w="40.0" x="506.59661865234375" y="2969.118408203125" fill="#aeaeff" width="1" outline="#666666"/>
  </node>
  <node label="GPR126" id="-186">
    <att type="list" name="cytoscape.alias.list">
      <att type="string" name="cytoscape.alias.list" value="GPR126"/>
    </att>
    <att type="string" name="canonicalName" value="GPR126"/>
    <att type="string" name="Column 4" value="GPR126"/>
    <att type="string" name="Column 5" value="false"/>
    <att type="real" name="Column 2" value="5.977994151"/>
    <att type="string" name="Column 3" value="Q5TGN7;Q6DHZ4;Q6F3F5;Q6F3F6;Q6F3F7;Q6F3F8;Q6MZU7;Q86SQ4;Q8IXA4;Q8NC14;Q96JW0"/>
    <att type="string" name="Column 1" value="GPR126"/>
    <graphics type="ELLIPSE" h="40.0" w="40.0" x="406.59637451171875" y="2969.117919921875" fill="#ff9999" width="1" outline="#666666"/>
  </node>
  <node label="SNX5" id="-185">
    <att type="list" name="cytoscape.alias.list">
      <att type="string" name="cytoscape.alias.list" value="SNX5"/>
    </att>
    <att type="string" name="canonicalName" value="SNX5"/>
    <att type="string" name="Column 4" value="SNX5"/>
    <att type="string" name="Column 5" value="false"/>
    <att type="real" name="Column 2" value="-4.172344192"/>
    <att type="string" name="Column 3" value="Q52LC4;Q53FH8;Q5QPE4;Q5QPE5;Q6P5V6;Q9BWP0;Q9Y5X3"/>
    <att type="string" name="Column 1" value="SNX5"/>
    <graphics type="ELLIPSE" h="40.0" w="40.0" x="306.5963439941406" y="2969.1181640625" fill="#b8b8ff" width="1" outline="#666666"/>
  </node>
  <node label="MAP4K2" id="-184">
    <att type="list" name="cytoscape.alias.list">
      <att type="string" name="cytoscape.alias.list" value="MAP4K2"/>
    </att>
    <att type="string" name="canonicalName" value="MAP4K2"/>
    <att type="string" name="Column 4" value="MAP4K2"/>
    <att type="string" name="Column 5" value="false"/>
    <att type="real" name="Column 2" value="-4.904392683"/>
    <att type="string" name="Column 3" value="Q12851;Q86VU3"/>
    <att type="string" name="Column 1" value="MAP4K2"/>
    <graphics type="ELLIPSE" h="40.0" w="40.0" x="206.59632873535156" y="2969.1181640625" fill="#acacff" width="1" outline="#666666"/>
  </node>
  <node label="YTHDF2" id="-183">
    <att type="list" name="cytoscape.alias.list">
      <att type="string" name="cytoscape.alias.list" value="YTHDF2"/>
    </att>
    <att type="string" name="canonicalName" value="YTHDF2"/>
    <att type="string" name="Column 4" value="YTHDF2"/>
    <att type="string" name="Column 5" value="false"/>
    <att type="real" name="Column 2" value="5.092222683"/>
    <att type="string" name="Column 3" value="Q5VSZ9;Q8TDH0;Q9BUJ5;Q9Y5A9"/>
    <att type="string" name="Column 1" value="YTHDF2"/>
    <graphics type="ELLIPSE" h="40.0" w="40.0" x="106.59632873535156" y="2969.1181640625" fill="#ffa8a8" width="1" outline="#666666"/>
  </node>
  <node label="ALDH10" id="-182">
    <att type="list" name="cytoscape.alias.list">
      <att type="string" name="cytoscape.alias.list" value="ALDH10"/>
    </att>
    <att type="string" name="canonicalName" value="ALDH10"/>
    <att type="string" name="Column 4" value="ALDH10;ALDH3A2;FALDH"/>
    <att type="string" name="Column 5" value="false"/>
    <att type="real" name="Column 2" value="-5.002220678"/>
    <att type="string" name="Column 3" value="P51648;Q59H65;Q68D64;Q6I9T3;Q93011;Q96J37"/>
    <att type="string" name="Column 1" value="ALDH10"/>
    <graphics type="ELLIPSE" h="40.0" w="40.0" x="6.596385955810547" y="2969.1181640625" fill="#aaaaff" width="1" outline="#666666"/>
  </node>
  <node label="Q7Z4V5" id="-181">
    <att type="list" name="cytoscape.alias.list">
      <att type="string" name="cytoscape.alias.list" value="Q7Z4V5"/>
    </att>
    <att type="string" name="canonicalName" value="Q7Z4V5"/>
    <att type="string" name="Column 4" value="Q7Z4V5;Q96GI5;Q9BW08"/>
    <att type="string" name="Column 5" value="false"/>
    <att type="real" name="Column 2" value="-4.706294076"/>
    <att type="string" name="Column 3" value="Q7Z4V5;Q96GI5;Q9BW08"/>
    <att type="string" name="Column 1" value="Q7Z4V5"/>
    <graphics type="ELLIPSE" h="40.0" w="40.0" x="2006.5963134765625" y="2869.117919921875" fill="#afafff" width="1" outline="#666666"/>
  </node>
  <node label="Q4W5M0" id="-180">
    <att type="list" name="cytoscape.alias.list">
      <att type="string" name="cytoscape.alias.list" value="Q4W5M0"/>
    </att>
    <att type="string" name="canonicalName" value="Q4W5M0"/>
    <att type="string" name="Column 4" value="Q4W5M0;Q86V57;Q9C0I3"/>
    <att type="string" name="Column 5" value="false"/>
    <att type="real" name="Column 2" value="-5.493221497"/>
    <att type="string" name="Column 3" value="Q4W5M0;Q86V57;Q9C0I3"/>
    <att type="string" name="Column 1" value="Q4W5M0"/>
    <graphics type="ELLIPSE" h="40.0" w="40.0" x="1906.5960693359375" y="2869.117919921875" fill="#a2a2ff" width="1" outline="#666666"/>
  </node>
  <node label="A2AAQ5" id="-179">
    <att type="list" name="cytoscape.alias.list">
      <att type="string" name="cytoscape.alias.list" value="A2AAQ5"/>
    </att>
    <att type="string" name="canonicalName" value="A2AAQ5"/>
    <att type="string" name="Column 4" value="A2AAQ5;A2AAQ6;A2AAQ7;A2AAQ8;A2BE08;P18615;Q5JP74;Q5JP75;Q96F56;Q9BQJ6;Q9NPK2"/>
    <att type="string" name="Column 5" value="false"/>
    <att type="real" name="Column 2" value="-4.469285117"/>
    <att type="string" name="Column 3" value="A2AAQ5;A2AAQ6;A2AAQ7;A2AAQ8;A2BE08;P18615;Q5JP74;Q5JP75;Q96F56;Q9BQJ6;Q9NPK2"/>
    <att type="string" name="Column 1" value="A2AAQ5"/>
    <graphics type="ELLIPSE" h="40.0" w="40.0" x="1806.596435546875" y="2869.1181640625" fill="#b3b3ff" width="1" outline="#666666"/>
  </node>
  <node label="P53" id="-178">
    <att type="list" name="cytoscape.alias.list">
      <att type="string" name="cytoscape.alias.list" value="P53"/>
    </att>
    <att type="string" name="canonicalName" value="P53"/>
    <att type="string" name="Column 4" value="P53;TP53"/>
    <att type="string" name="Column 5" value="false"/>
    <att type="real" name="Column 2" value="0.0"/>
    <att type="string" name="Column 3" value="A2I9Y7;A2I9Z0;A2I9Z1;A4GW67;A4GW74;A4GW75;A4GW76;A4GW97;A4GWB4;A4GWB5;A4GWB8;A4GWD0;P04637;Q0PKT5;Q0ZAK0;Q15086;Q15087;Q15088;Q16535;Q16807;Q16808;Q16809;Q16810;Q16811;Q16848;Q19RW5;Q19RW6;Q1HGV0;Q1HGV1;Q1HGV2;Q1HGV3;Q1MSW8;Q1MSW9;Q1MSX0;Q2XN98;Q2XSC7;Q3LRW1;Q3LRW2;Q3LRW3;Q3LRW4;Q3LRW5;Q4FEW1;Q53GA5;Q5U0E4;Q6IT77;Q761V2;Q86UG1;Q8J016;Q99659;Q9BTM4;Q9HAQ8;Q9NP68;Q9NPJ2;Q9NZD0;Q9UBI2;Q9UQ61"/>
    <att type="string" name="Column 1" value="P53"/>
    <graphics type="ELLIPSE" h="40.0" w="40.0" x="1698.2847900390625" y="52.02362823486328" fill="#ffffff" width="1" outline="#666666"/>
  </node>
  <node label="SIRT1" id="-177">
    <att type="list" name="cytoscape.alias.list">
      <att type="string" name="cytoscape.alias.list" value="SIRT1"/>
    </att>
    <att type="string" name="canonicalName" value="SIRT1"/>
    <att type="string" name="Column 4" value="SIRT1"/>
    <att type="string" name="Column 5" value="false"/>
    <att type="real" name="Column 2" value="2.876105521"/>
    <att type="string" name="Column 3" value="Q2XNF6;Q5JVQ0;Q96EB6;Q9GZR9;Q9Y6F0"/>
    <att type="string" name="Column 1" value="SIRT1"/>
    <graphics type="ELLIPSE" h="40.0" w="40.0" x="1604.3465576171875" y="143.983642578125" fill="#ffcece" width="1" outline="#666666"/>
  </node>
  <node label="RPS27A" id="-176">
    <att type="list" name="cytoscape.alias.list">
      <att type="string" name="cytoscape.alias.list" value="RPS27A"/>
    </att>
    <att type="string" name="canonicalName" value="RPS27A"/>
    <att type="string" name="Column 4" value="RPS27A"/>
    <att type="string" name="Column 5" value="false"/>
    <att type="real" name="Column 2" value="3.056702524"/>
    <att type="string" name="Column 3" value="P14798;P62979;Q5RKT7;Q6LBL4;Q8WYN9;Q9BQ77"/>
    <att type="string" name="Column 1" value="RPS27A"/>
    <graphics type="ELLIPSE" h="40.0" w="40.0" x="1627.3226318359375" y="-45.281280517578125" fill="#ffcbcb" width="1" outline="#666666"/>
  </node>
  <node label="NPM1" id="-175">
    <att type="list" name="cytoscape.alias.list">
      <att type="string" name="cytoscape.alias.list" value="NPM1"/>
    </att>
    <att type="string" name="canonicalName" value="NPM1"/>
    <att type="string" name="Column 4" value="NPM1"/>
    <att type="string" name="Column 5" value="false"/>
    <att type="real" name="Column 2" value="-12.32987772"/>
    <att type="string" name="Column 3" value="P06748;P08693;Q12826;Q13440;Q13441;Q14115;Q5EU94;Q5EU95;Q5EU96;Q5EU97;Q5EU98;Q5EU99;Q6V962;Q8WTW5;Q96AT6;Q96DC4;Q96EA5;Q9BTI9;Q9BYG9;Q9NX34"/>
    <att type="string" name="Column 1" value="NPM1"/>
    <graphics type="ELLIPSE" h="40.0" w="40.0" x="1829.211669921875" y="-8.247062683105469" fill="#2d2dff" width="1" outline="#666666"/>
  </node>
  <node label="HIC1" id="-174">
    <att type="list" name="cytoscape.alias.list">
      <att type="string" name="cytoscape.alias.list" value="HIC1"/>
    </att>
    <att type="string" name="canonicalName" value="HIC1"/>
    <att type="string" name="Column 4" value="HIC1;ZBTB29"/>
    <att type="string" name="Column 5" value="false"/>
    <att type="real" name="Column 2" value="2.016453835"/>
    <att type="string" name="Column 3" value="O95459;Q14526"/>
    <att type="string" name="Column 1" value="HIC1"/>
    <graphics type="ELLIPSE" h="40.0" w="40.0" x="1736.37109375" y="173.9467010498047" fill="#ffdddd" width="1" outline="#666666"/>
  </node>
  <node label="HIF1A" id="-173">
    <att type="list" name="cytoscape.alias.list">
      <att type="string" name="cytoscape.alias.list" value="HIF1A"/>
    </att>
    <att type="string" name="canonicalName" value="HIF1A"/>
    <att type="string" name="Column 4" value="HIF1A;MOP1"/>
    <att type="string" name="Column 5" value="false"/>
    <att type="real" name="Column 2" value="-7.391743208"/>
    <att type="string" name="Column 3" value="Q16665;Q53XP6;Q96PT9;Q9UPB1"/>
    <att type="string" name="Column 1" value="HIF1A"/>
    <graphics type="ELLIPSE" h="40.0" w="40.0" x="1666.333740234375" y="175.88046264648438" fill="#8181ff" width="1" outline="#666666"/>
  </node>
  <node label="P02248" id="-172">
    <att type="list" name="cytoscape.alias.list">
      <att type="string" name="cytoscape.alias.list" value="P02248"/>
    </att>
    <att type="string" name="canonicalName" value="P02248"/>
    <att type="string" name="Column 4" value="P02248;P02249;P02250;P62988;Q29120;Q59EM9;Q5PY61;Q5UGI3;Q66K58;Q6LBL4;Q6LDU5;Q8WYN8;Q91887;Q91888;Q96C32;Q96H31;Q96MH4;Q9BWD6;Q9BX98;Q9UEF2;Q9UEG1;Q9UEK8;Q9UFQ0;Q9UPK7"/>
    <att type="string" name="Column 5" value="false"/>
    <att type="real" name="Column 2" value="3.056702524"/>
    <att type="string" name="Column 3" value="P02248;P02249;P02250;P62988;Q29120;Q59EM9;Q5PY61;Q5UGI3;Q66K58;Q6LBL4;Q6LDU5;Q8WYN8;Q91887;Q91888;Q96C32;Q96H31;Q96MH4;Q9BWD6;Q9BX98;Q9UEF2;Q9UEG1;Q9UEK8;Q9UFQ0;Q9UPK7"/>
    <att type="string" name="Column 1" value="P02248"/>
    <graphics type="ELLIPSE" h="40.0" w="40.0" x="1758.4825439453125" y="-57.225257873535156" fill="#ffcbcb" width="1" outline="#666666"/>
  </node>
  <node label="TP53BP2" id="-171">
    <att type="list" name="cytoscape.alias.list">
      <att type="string" name="cytoscape.alias.list" value="TP53BP2"/>
    </att>
    <att type="string" name="canonicalName" value="TP53BP2"/>
    <att type="string" name="Column 4" value="TP53BP2"/>
    <att type="string" name="Column 5" value="false"/>
    <att type="real" name="Column 2" value="-2.892299467"/>
    <att type="string" name="Column 3" value="Q05BL1;Q12892;Q13625;Q86X75;Q96KQ3"/>
    <att type="string" name="Column 1" value="TP53BP2"/>
    <graphics type="ELLIPSE" h="40.0" w="40.0" x="1577.3094482421875" y="76.02603912353516" fill="#ceceff" width="1" outline="#666666"/>
  </node>
  <node label="YBX1" id="-170">
    <att type="list" name="cytoscape.alias.list">
      <att type="string" name="cytoscape.alias.list" value="YBX1"/>
    </att>
    <att type="string" name="canonicalName" value="YBX1"/>
    <att type="string" name="Column 4" value="YBX1"/>
    <att type="string" name="Column 5" value="false"/>
    <att type="real" name="Column 2" value="-4.696145778"/>
    <att type="string" name="Column 3" value="A0JLU4;P16990;P16991;P67809;Q05D43;Q14972;Q15325;Q5FVF0;Q6PKI6;Q7KZ24"/>
    <att type="string" name="Column 1" value="YBX1"/>
    <graphics type="ELLIPSE" h="40.0" w="40.0" x="1565.634765625" y="-3.8752098083496094" fill="#afafff" width="1" outline="#666666"/>
  </node>
  <node label="TAF9" id="-169">
    <att type="list" name="cytoscape.alias.list">
      <att type="string" name="cytoscape.alias.list" value="TAF9"/>
    </att>
    <att type="string" name="canonicalName" value="TAF9"/>
    <att type="string" name="Column 4" value="TAF9"/>
    <att type="string" name="Column 5" value="false"/>
    <att type="real" name="Column 2" value="-2.494786577"/>
    <att type="string" name="Column 3" value="Q16594;Q5U0D1;Q9BTS1"/>
    <att type="string" name="Column 1" value="TAF9"/>
    <graphics type="ELLIPSE" h="40.0" w="40.0" x="1690.5673828125" y="-78.1218032836914" fill="#d5d5ff" width="1" outline="#666666"/>
  </node>
  <node label="TP53BP1" id="-168">
    <att type="list" name="cytoscape.alias.list">
      <att type="string" name="cytoscape.alias.list" value="TP53BP1"/>
    </att>
    <att type="string" name="canonicalName" value="TP53BP1"/>
    <att type="string" name="Column 4" value="TP53BP1"/>
    <att type="string" name="Column 5" value="false"/>
    <att type="real" name="Column 2" value="-3.004500575"/>
    <att type="string" name="Column 3" value="Q12888;Q2M1Z7;Q4LE46;Q5FWZ3;Q7Z3U4"/>
    <att type="string" name="Column 1" value="TP53BP1"/>
    <graphics type="ELLIPSE" h="40.0" w="40.0" x="1796.817626953125" y="139.49658203125" fill="#ccccff" width="1" outline="#666666"/>
  </node>
  <node label="CHEK2" id="-167">
    <att type="list" name="cytoscape.alias.list">
      <att type="string" name="cytoscape.alias.list" value="CHEK2"/>
    </att>
    <att type="string" name="canonicalName" value="CHEK2"/>
    <att type="string" name="Column 4" value="CHEK2;CHK2;RAD53"/>
    <att type="string" name="Column 5" value="false"/>
    <att type="real" name="Column 2" value="8.076610195"/>
    <att type="string" name="Column 3" value="O96017;Q683Z8;Q6QA03;Q6QA04;Q6QA05;Q6QA06;Q6QA07;Q6QA08;Q6QA10;Q6QA11;Q6QA12;Q6QA13;Q9HBS5;Q9HCQ8;Q9UGF0;Q9UGF1"/>
    <att type="string" name="Column 1" value="CHEK2"/>
    <graphics type="ELLIPSE" h="40.0" w="40.0" x="1820.0301513671875" y="70.6856460571289" fill="#ff7676" width="1" outline="#666666"/>
  </node>
  <node label="HNRPD" id="-166">
    <att type="list" name="cytoscape.alias.list">
      <att type="string" name="cytoscape.alias.list" value="HNRPD"/>
    </att>
    <att type="string" name="canonicalName" value="HNRPD"/>
    <att type="string" name="Column 4" value="HNRPD"/>
    <att type="string" name="Column 5" value="false"/>
    <att type="real" name="Column 2" value="-27.1956361"/>
    <att type="string" name="Column 3" value="P07029;Q01858;Q14100;Q14101;Q14102;Q14103;Q4W5A1;Q9UCE8"/>
    <att type="string" name="Column 1" value="HNRPD"/>
    <graphics type="ELLIPSE" h="40.0" w="40.0" x="1451.60595703125" y="-40.90808868408203" fill="#0000ff" width="1" outline="#666666"/>
  </node>
  <node label="NCL" id="-165">
    <att type="list" name="cytoscape.alias.list">
      <att type="string" name="cytoscape.alias.list" value="NCL"/>
    </att>
    <att type="string" name="canonicalName" value="NCL"/>
    <att type="string" name="Column 4" value="NCL"/>
    <att type="string" name="Column 5" value="false"/>
    <att type="real" name="Column 2" value="6.685581748"/>
    <att type="string" name="Column 3" value="P19338;Q53SK1;Q8NB06;Q9BQ02"/>
    <att type="string" name="Column 1" value="NCL"/>
    <graphics type="ELLIPSE" h="40.0" w="40.0" x="1941.0643310546875" y="-50.19612121582031" fill="#ff8d8d" width="1" outline="#666666"/>
  </node>
  <node label="BRF1" id="-164">
    <att type="list" name="cytoscape.alias.list">
      <att type="string" name="cytoscape.alias.list" value="BRF1"/>
    </att>
    <att type="string" name="canonicalName" value="BRF1"/>
    <att type="string" name="Column 4" value="BRF1;ERF1;RNF162B;TIS11B;ZFP36L1"/>
    <att type="string" name="Column 5" value="false"/>
    <att type="real" name="Column 2" value="-7.078282396"/>
    <att type="string" name="Column 3" value="Q07352;Q13851"/>
    <att type="string" name="Column 1" value="BRF1"/>
    <graphics type="ELLIPSE" h="40.0" w="40.0" x="1706.5963134765625" y="2869.117919921875" fill="#8787ff" width="1" outline="#666666"/>
  </node>
  <node label="BCKDHA" id="-163">
    <att type="list" name="cytoscape.alias.list">
      <att type="string" name="cytoscape.alias.list" value="BCKDHA"/>
    </att>
    <att type="string" name="canonicalName" value="BCKDHA"/>
    <att type="string" name="Column 4" value="BCKDHA;TMEM91"/>
    <att type="string" name="Column 5" value="false"/>
    <att type="real" name="Column 2" value="8.918965888"/>
    <att type="string" name="Column 3" value="P12694;Q16034;Q16472;Q59EI3;Q658P7;Q6P434;Q6ZNR0;Q6ZSA3;Q9UMB3"/>
    <att type="string" name="Column 1" value="BCKDHA"/>
    <graphics type="ELLIPSE" h="40.0" w="40.0" x="1616.8048095703125" y="2054.756591796875" fill="#ff6767" width="1" outline="#666666"/>
  </node>
  <node label="BCKDHB" id="-162">
    <att type="list" name="cytoscape.alias.list">
      <att type="string" name="cytoscape.alias.list" value="BCKDHB"/>
    </att>
    <att type="string" name="canonicalName" value="BCKDHB"/>
    <att type="string" name="Column 4" value="BCKDHB"/>
    <att type="string" name="Column 5" value="false"/>
    <att type="real" name="Column 2" value="0.0"/>
    <att type="string" name="Column 3" value="P21953;Q5T2J3;Q6LCK9;Q9BQL0"/>
    <att type="string" name="Column 1" value="BCKDHB"/>
    <graphics type="ELLIPSE" h="40.0" w="40.0" x="1542.640380859375" y="2132.96923828125" fill="#ffffff" width="1" outline="#666666"/>
  </node>
  <node label="EDD1" id="-161">
    <att type="list" name="cytoscape.alias.list">
      <att type="string" name="cytoscape.alias.list" value="EDD1"/>
    </att>
    <att type="string" name="canonicalName" value="EDD1"/>
    <att type="string" name="Column 4" value="EDD1"/>
    <att type="string" name="Column 5" value="false"/>
    <att type="real" name="Column 2" value="-4.822468402"/>
    <att type="string" name="Column 3" value="O94970;O95071;Q49A65;Q9NPL3"/>
    <att type="string" name="Column 1" value="EDD1"/>
    <graphics type="ELLIPSE" h="40.0" w="40.0" x="1606.595947265625" y="2869.1181640625" fill="#adadff" width="1" outline="#666666"/>
  </node>
  <node label="DTL" id="-160">
    <att type="list" name="cytoscape.alias.list">
      <att type="string" name="cytoscape.alias.list" value="DTL"/>
    </att>
    <att type="string" name="canonicalName" value="DTL"/>
    <att type="string" name="Column 4" value="DTL"/>
    <att type="string" name="Column 5" value="false"/>
    <att type="real" name="Column 2" value="-4.62283657"/>
    <att type="string" name="Column 3" value="Q5VT77;Q96SN0;Q9NW03;Q9NW34;Q9NWM5;Q9NZJ0"/>
    <att type="string" name="Column 1" value="DTL"/>
    <graphics type="ELLIPSE" h="40.0" w="40.0" x="1506.5963134765625" y="2869.1181640625" fill="#b0b0ff" width="1" outline="#666666"/>
  </node>
  <node label="CLASP1" id="-159">
    <att type="list" name="cytoscape.alias.list">
      <att type="string" name="cytoscape.alias.list" value="CLASP1"/>
    </att>
    <att type="string" name="canonicalName" value="CLASP1"/>
    <att type="string" name="Column 4" value="CLASP1;KIAA0622"/>
    <att type="string" name="Column 5" value="false"/>
    <att type="real" name="Column 2" value="5.153386322"/>
    <att type="string" name="Column 3" value="A2RU21;O75118;Q07A21;Q2KHQ9;Q5H9P0;Q68D09;Q6TAR3;Q7Z460;Q8N5B8;Q9BQT5"/>
    <att type="string" name="Column 1" value="CLASP1"/>
    <graphics type="ELLIPSE" h="40.0" w="40.0" x="1406.59619140625" y="2869.11767578125" fill="#ffa7a7" width="1" outline="#666666"/>
  </node>
  <node label="TRAFD1" id="-158">
    <att type="list" name="cytoscape.alias.list">
      <att type="string" name="cytoscape.alias.list" value="TRAFD1"/>
    </att>
    <att type="string" name="canonicalName" value="TRAFD1"/>
    <att type="string" name="Column 4" value="TRAFD1"/>
    <att type="string" name="Column 5" value="false"/>
    <att type="real" name="Column 2" value="-4.433576055"/>
    <att type="string" name="Column 3" value="O14545"/>
    <att type="string" name="Column 1" value="TRAFD1"/>
    <graphics type="ELLIPSE" h="40.0" w="40.0" x="1306.5965576171875" y="2869.117919921875" fill="#b4b4ff" width="1" outline="#666666"/>
  </node>
  <node label="SLC4A10" id="-157">
    <att type="list" name="cytoscape.alias.list">
      <att type="string" name="cytoscape.alias.list" value="SLC4A10"/>
    </att>
    <att type="string" name="canonicalName" value="SLC4A10"/>
    <att type="string" name="Column 4" value="SLC4A10"/>
    <att type="string" name="Column 5" value="false"/>
    <att type="real" name="Column 2" value="6.840171123"/>
    <att type="string" name="Column 3" value="Q4ZFX6;Q6U841;Q8TCP2;Q9HCQ6"/>
    <att type="string" name="Column 1" value="SLC4A10"/>
    <graphics type="ELLIPSE" h="40.0" w="40.0" x="1206.5963134765625" y="2869.1181640625" fill="#ff8b8b" width="1" outline="#666666"/>
  </node>
  <node label="CAP43" id="-156">
    <att type="list" name="cytoscape.alias.list">
      <att type="string" name="cytoscape.alias.list" value="CAP43"/>
    </att>
    <att type="string" name="canonicalName" value="CAP43"/>
    <att type="string" name="Column 4" value="CAP43;DRG1;NDRG1;RTP"/>
    <att type="string" name="Column 5" value="false"/>
    <att type="real" name="Column 2" value="-5.424558656"/>
    <att type="string" name="Column 3" value="O15207;Q53EU7;Q597H1;Q6IBG2;Q8N959;Q92597;Q9BRH7;Q9NYR6;Q9UK29"/>
    <att type="string" name="Column 1" value="CAP43"/>
    <graphics type="ELLIPSE" h="40.0" w="40.0" x="1106.5965576171875" y="2869.1181640625" fill="#a3a3ff" width="1" outline="#666666"/>
  </node>
  <node label="WNK1" id="-155">
    <att type="list" name="cytoscape.alias.list">
      <att type="string" name="cytoscape.alias.list" value="WNK1"/>
    </att>
    <att type="string" name="canonicalName" value="WNK1"/>
    <att type="string" name="Column 4" value="WNK1"/>
    <att type="string" name="Column 5" value="false"/>
    <att type="real" name="Column 2" value="5.479991958"/>
    <att type="string" name="Column 3" value="O15052;P54963;Q4VBX9;Q86WL5;Q8N673;Q96CZ6;Q9H4A3;Q9P1S9"/>
    <att type="string" name="Column 1" value="WNK1"/>
    <graphics type="ELLIPSE" h="40.0" w="40.0" x="1006.596435546875" y="2869.1181640625" fill="#ffa2a2" width="1" outline="#666666"/>
  </node>
  <node label="DBN1" id="-154">
    <att type="list" name="cytoscape.alias.list">
      <att type="string" name="cytoscape.alias.list" value="DBN1"/>
    </att>
    <att type="string" name="canonicalName" value="DBN1"/>
    <att type="string" name="Column 4" value="DBN1"/>
    <att type="string" name="Column 5" value="false"/>
    <att type="real" name="Column 2" value="7.46087058"/>
    <att type="string" name="Column 3" value="Q16643;Q9UFZ5"/>
    <att type="string" name="Column 1" value="DBN1"/>
    <graphics type="ELLIPSE" h="40.0" w="40.0" x="906.5963134765625" y="2869.1181640625" fill="#ff8080" width="1" outline="#666666"/>
  </node>
  <node label="PAG1" id="-153">
    <att type="list" name="cytoscape.alias.list">
      <att type="string" name="cytoscape.alias.list" value="PAG1"/>
    </att>
    <att type="string" name="canonicalName" value="PAG1"/>
    <att type="string" name="Column 4" value="PAG1"/>
    <att type="string" name="Column 5" value="false"/>
    <att type="real" name="Column 2" value="4.1896521"/>
    <att type="string" name="Column 3" value="Q2M1Z9;Q5BKU4;Q9NWQ8;Q9NYK0"/>
    <att type="string" name="Column 1" value="PAG1"/>
    <graphics type="ELLIPSE" h="40.0" w="40.0" x="806.5963134765625" y="2869.117919921875" fill="#ffb8b8" width="1" outline="#666666"/>
  </node>
  <node label="FUNDC2" id="-152">
    <att type="list" name="cytoscape.alias.list">
      <att type="string" name="cytoscape.alias.list" value="FUNDC2"/>
    </att>
    <att type="string" name="canonicalName" value="FUNDC2"/>
    <att type="string" name="Column 4" value="FUNDC2"/>
    <att type="string" name="Column 5" value="false"/>
    <att type="real" name="Column 2" value="4.446212465"/>
    <att type="string" name="Column 3" value="Q5HYP8;Q8NHX8;Q9BWH2;Q9H2I6"/>
    <att type="string" name="Column 1" value="FUNDC2"/>
    <graphics type="ELLIPSE" h="40.0" w="40.0" x="706.5966186523438" y="2869.1181640625" fill="#ffb3b3" width="1" outline="#666666"/>
  </node>
  <node label="NEDD1" id="-151">
    <att type="list" name="cytoscape.alias.list">
      <att type="string" name="cytoscape.alias.list" value="NEDD1"/>
    </att>
    <att type="string" name="canonicalName" value="NEDD1"/>
    <att type="string" name="Column 4" value="NEDD1"/>
    <att type="string" name="Column 5" value="false"/>
    <att type="real" name="Column 2" value="-4.545348164"/>
    <att type="string" name="Column 3" value="Q05CT8;Q8NA30;Q8NHV4"/>
    <att type="string" name="Column 1" value="NEDD1"/>
    <graphics type="ELLIPSE" h="40.0" w="40.0" x="606.5963745117188" y="2869.1181640625" fill="#b2b2ff" width="1" outline="#666666"/>
  </node>
  <node label="LRRFIP1" id="-150">
    <att type="list" name="cytoscape.alias.list">
      <att type="string" name="cytoscape.alias.list" value="LRRFIP1"/>
    </att>
    <att type="string" name="canonicalName" value="LRRFIP1"/>
    <att type="string" name="Column 4" value="LRRFIP1"/>
    <att type="string" name="Column 5" value="false"/>
    <att type="real" name="Column 2" value="-4.364610486"/>
    <att type="string" name="Column 3" value="Q05D04;Q9H3B7;Q9Y607"/>
    <att type="string" name="Column 1" value="LRRFIP1"/>
    <graphics type="ELLIPSE" h="40.0" w="40.0" x="506.59637451171875" y="2869.1181640625" fill="#b5b5ff" width="1" outline="#666666"/>
  </node>
  <node label="RBMS2" id="-149">
    <att type="list" name="cytoscape.alias.list">
      <att type="string" name="cytoscape.alias.list" value="RBMS2"/>
    </att>
    <att type="string" name="canonicalName" value="RBMS2"/>
    <att type="string" name="Column 4" value="RBMS2;SCR3"/>
    <att type="string" name="Column 5" value="false"/>
    <att type="real" name="Column 2" value="6.026839026"/>
    <att type="string" name="Column 3" value="Q15434"/>
    <att type="string" name="Column 1" value="RBMS2"/>
    <graphics type="ELLIPSE" h="40.0" w="40.0" x="406.59637451171875" y="2869.1181640625" fill="#ff9999" width="1" outline="#666666"/>
  </node>
  <node label="PUM2" id="-148">
    <att type="list" name="cytoscape.alias.list">
      <att type="string" name="cytoscape.alias.list" value="PUM2"/>
    </att>
    <att type="string" name="canonicalName" value="PUM2"/>
    <att type="string" name="Column 4" value="PUM2"/>
    <att type="string" name="Column 5" value="false"/>
    <att type="real" name="Column 2" value="-6.104442973"/>
    <att type="string" name="Column 3" value="O00234;Q53TV7;Q8TB72;Q8WY43;Q9HAN2"/>
    <att type="string" name="Column 1" value="PUM2"/>
    <graphics type="ELLIPSE" h="40.0" w="40.0" x="306.59637451171875" y="2869.1181640625" fill="#9797ff" width="1" outline="#666666"/>
  </node>
  <node label="COPA" id="-147">
    <att type="list" name="cytoscape.alias.list">
      <att type="string" name="cytoscape.alias.list" value="COPA"/>
    </att>
    <att type="string" name="canonicalName" value="COPA"/>
    <att type="string" name="Column 4" value="COPA"/>
    <att type="string" name="Column 5" value="false"/>
    <att type="real" name="Column 2" value="4.295291255"/>
    <att type="string" name="Column 3" value="P53621;Q5T201;Q8IXZ9"/>
    <att type="string" name="Column 1" value="COPA"/>
    <graphics type="ELLIPSE" h="40.0" w="40.0" x="1442.640380859375" y="2054.756591796875" fill="#ffb6b6" width="1" outline="#666666"/>
  </node>
  <node label="COPB2" id="-146">
    <att type="list" name="cytoscape.alias.list">
      <att type="string" name="cytoscape.alias.list" value="COPB2"/>
    </att>
    <att type="string" name="canonicalName" value="COPB2"/>
    <att type="string" name="Column 4" value="COPB2"/>
    <att type="string" name="Column 5" value="false"/>
    <att type="real" name="Column 2" value="1.218913495"/>
    <att type="string" name="Column 3" value="P35606"/>
    <att type="string" name="Column 1" value="COPB2"/>
    <graphics type="ELLIPSE" h="40.0" w="40.0" x="1351.1761474609375" y="2111.761962890625" fill="#ffeaea" width="1" outline="#666666"/>
  </node>
  <node label="NFIB" id="-145">
    <att type="list" name="cytoscape.alias.list">
      <att type="string" name="cytoscape.alias.list" value="NFIB"/>
    </att>
    <att type="string" name="canonicalName" value="NFIB"/>
    <att type="string" name="Column 4" value="NFIB"/>
    <att type="string" name="Column 5" value="false"/>
    <att type="real" name="Column 2" value="-5.549697894"/>
    <att type="string" name="Column 3" value="O00166;O00712;Q12858;Q5VW26;Q5VW27;Q5VW28;Q5VW29;Q5VW30;Q5VW31;Q5W0Y9;Q63HM5;Q6ZNF9;Q96J45"/>
    <att type="string" name="Column 1" value="NFIB"/>
    <graphics type="ELLIPSE" h="40.0" w="40.0" x="206.59645080566406" y="2869.1181640625" fill="#a1a1ff" width="1" outline="#666666"/>
  </node>
  <node label="DPK" id="-144">
    <att type="list" name="cytoscape.alias.list">
      <att type="string" name="cytoscape.alias.list" value="DPK"/>
    </att>
    <att type="string" name="canonicalName" value="DPK"/>
    <att type="string" name="Column 4" value="DPK;JIK;MAP3K18;TAOK3"/>
    <att type="string" name="Column 5" value="false"/>
    <att type="real" name="Column 2" value="-4.546850838"/>
    <att type="string" name="Column 3" value="Q658N1;Q8IUM4;Q9H2K8;Q9HC79;Q9NZM9;Q9UHG7"/>
    <att type="string" name="Column 1" value="DPK"/>
    <graphics type="ELLIPSE" h="40.0" w="40.0" x="106.59642791748047" y="2869.1181640625" fill="#b2b2ff" width="1" outline="#666666"/>
  </node>
  <node label="PLEKHA5" id="-143">
    <att type="list" name="cytoscape.alias.list">
      <att type="string" name="cytoscape.alias.list" value="PLEKHA5"/>
    </att>
    <att type="string" name="canonicalName" value="PLEKHA5"/>
    <att type="string" name="Column 4" value="PLEKHA5"/>
    <att type="string" name="Column 5" value="false"/>
    <att type="real" name="Column 2" value="7.166534281"/>
    <att type="string" name="Column 3" value="A0JP02;A0JP03;Q6NSF8;Q86ST7;Q8N3K6;Q96DY9;Q9BVR4;Q9C0H7;Q9H924;Q9HAU0;Q9NVK8"/>
    <att type="string" name="Column 1" value="PLEKHA5"/>
    <graphics type="ELLIPSE" h="40.0" w="40.0" x="6.596292495727539" y="2869.1181640625" fill="#ff8585" width="1" outline="#666666"/>
  </node>
  <node label="C6orf108" id="-142">
    <att type="list" name="cytoscape.alias.list">
      <att type="string" name="cytoscape.alias.list" value="C6orf108"/>
    </att>
    <att type="string" name="canonicalName" value="C6orf108"/>
    <att type="string" name="Column 4" value="C6orf108"/>
    <att type="string" name="Column 5" value="false"/>
    <att type="real" name="Column 2" value="-3.876237826"/>
    <att type="string" name="Column 3" value="O43598"/>
    <att type="string" name="Column 1" value="C6orf108"/>
    <graphics type="ELLIPSE" h="40.0" w="40.0" x="2006.596435546875" y="2769.117919921875" fill="#bdbdff" width="1" outline="#666666"/>
  </node>
  <node label="C20orf67" id="-141">
    <att type="list" name="cytoscape.alias.list">
      <att type="string" name="cytoscape.alias.list" value="C20orf67"/>
    </att>
    <att type="string" name="canonicalName" value="C20orf67"/>
    <att type="string" name="Column 4" value="C20orf67"/>
    <att type="string" name="Column 5" value="false"/>
    <att type="real" name="Column 2" value="-6.315887393"/>
    <att type="string" name="Column 3" value="Q54AB9;Q9H4Z3;Q9NT85"/>
    <att type="string" name="Column 1" value="C20orf67"/>
    <graphics type="ELLIPSE" h="40.0" w="40.0" x="1906.596435546875" y="2769.117919921875" fill="#9494ff" width="1" outline="#666666"/>
  </node>
  <node label="IQGAP1" id="-140">
    <att type="list" name="cytoscape.alias.list">
      <att type="string" name="cytoscape.alias.list" value="IQGAP1"/>
    </att>
    <att type="string" name="canonicalName" value="IQGAP1"/>
    <att type="string" name="Column 4" value="IQGAP1;KIAA0051"/>
    <att type="string" name="Column 5" value="false"/>
    <att type="real" name="Column 2" value="1.675832725"/>
    <att type="string" name="Column 3" value="P46940;Q05DN7;Q5FWG8;Q6P1N4;Q96PA3"/>
    <att type="string" name="Column 1" value="IQGAP1"/>
    <graphics type="ELLIPSE" h="40.0" w="40.0" x="1251.176025390625" y="2054.756591796875" fill="#ffe3e3" width="1" outline="#666666"/>
  </node>
  <node label="CLIP" id="-139">
    <att type="list" name="cytoscape.alias.list">
      <att type="string" name="cytoscape.alias.list" value="CLIP"/>
    </att>
    <att type="string" name="canonicalName" value="CLIP"/>
    <att type="string" name="Column 4" value="CLIP;CLIP1;CYLN1;RSN"/>
    <att type="string" name="Column 5" value="false"/>
    <att type="real" name="Column 2" value="-5.692010672"/>
    <att type="string" name="Column 3" value="A0AVD3;O43667;P30622;Q17RS4;Q29RG0;Q6P5Z9;Q6PIA3;Q6Q318;Q86WU4"/>
    <att type="string" name="Column 1" value="CLIP"/>
    <graphics type="ELLIPSE" h="40.0" w="40.0" x="1224.8839111328125" y="2159.251953125" fill="#9e9eff" width="1" outline="#666666"/>
  </node>
  <node label="KPNB1" id="-138">
    <att type="list" name="cytoscape.alias.list">
      <att type="string" name="cytoscape.alias.list" value="KPNB1"/>
    </att>
    <att type="string" name="canonicalName" value="KPNB1"/>
    <att type="string" name="Column 4" value="KPNB1"/>
    <att type="string" name="Column 5" value="false"/>
    <att type="real" name="Column 2" value="0.700028659"/>
    <att type="string" name="Column 3" value="Q14637;Q14974;Q53XN2;Q96J27"/>
    <att type="string" name="Column 1" value="KPNB1"/>
    <graphics type="ELLIPSE" h="40.0" w="40.0" x="296.16107177734375" y="1539.788818359375" fill="#fff3f3" width="1" outline="#666666"/>
  </node>
  <node label="KPNA2" id="-137">
    <att type="list" name="cytoscape.alias.list">
      <att type="string" name="cytoscape.alias.list" value="KPNA2"/>
    </att>
    <att type="string" name="canonicalName" value="KPNA2"/>
    <att type="string" name="Column 4" value="KPNA2"/>
    <att type="string" name="Column 5" value="false"/>
    <att type="real" name="Column 2" value="-2.65965731"/>
    <att type="string" name="Column 3" value="P52292;Q53YE3;Q6NVW7;Q7Z726;Q9BRU5"/>
    <att type="string" name="Column 1" value="KPNA2"/>
    <graphics type="ELLIPSE" h="40.0" w="40.0" x="273.72955322265625" y="1429.22021484375" fill="#d2d2ff" width="1" outline="#666666"/>
  </node>
  <node label="NUP153" id="-136">
    <att type="list" name="cytoscape.alias.list">
      <att type="string" name="cytoscape.alias.list" value="NUP153"/>
    </att>
    <att type="string" name="canonicalName" value="NUP153"/>
    <att type="string" name="Column 4" value="NUP153"/>
    <att type="string" name="Column 5" value="false"/>
    <att type="real" name="Column 2" value="6.774169616"/>
    <att type="string" name="Column 3" value="P49790;Q5T9I7;Q7Z743"/>
    <att type="string" name="Column 1" value="NUP153"/>
    <graphics type="ELLIPSE" h="40.0" w="40.0" x="288.4247741699219" y="1660.107666015625" fill="#ff8c8c" width="1" outline="#666666"/>
  </node>
  <node label="NUP88" id="-135">
    <att type="list" name="cytoscape.alias.list">
      <att type="string" name="cytoscape.alias.list" value="NUP88"/>
    </att>
    <att type="string" name="canonicalName" value="NUP88"/>
    <att type="string" name="Column 4" value="NUP88"/>
    <att type="string" name="Column 5" value="false"/>
    <att type="real" name="Column 2" value="-1.731930458"/>
    <att type="string" name="Column 3" value="Q99567;Q9BWE5"/>
    <att type="string" name="Column 1" value="NUP88"/>
    <graphics type="ELLIPSE" h="40.0" w="40.0" x="220.7228240966797" y="1883.0093994140625" fill="#e2e2ff" width="1" outline="#666666"/>
  </node>
  <node label="NUP98" id="-134">
    <att type="list" name="cytoscape.alias.list">
      <att type="string" name="cytoscape.alias.list" value="NUP98"/>
    </att>
    <att type="string" name="canonicalName" value="NUP98"/>
    <att type="string" name="Column 4" value="NUP98"/>
    <att type="string" name="Column 5" value="false"/>
    <att type="real" name="Column 2" value="4.075089085"/>
    <att type="string" name="Column 3" value="P52948;Q8IUT2;Q8WYB0;Q96E54;Q9H3Q4;Q9HDC8;Q9NT02;Q9UF57;Q9UHX0;Q9Y6J4;Q9Y6J5"/>
    <att type="string" name="Column 1" value="NUP98"/>
    <graphics type="ELLIPSE" h="40.0" w="40.0" x="293.6971130371094" y="1784.93115234375" fill="#ffbaba" width="1" outline="#666666"/>
  </node>
  <node label="NUP214" id="-133">
    <att type="list" name="cytoscape.alias.list">
      <att type="string" name="cytoscape.alias.list" value="NUP214"/>
    </att>
    <att type="string" name="canonicalName" value="NUP214"/>
    <att type="string" name="Column 4" value="NUP214"/>
    <att type="string" name="Column 5" value="false"/>
    <att type="real" name="Column 2" value="-5.438994677"/>
    <att type="string" name="Column 3" value="P35658;Q15010;Q3KQZ0;Q5JUP7;Q5JUP9;Q75R47;Q7Z3C4;Q86XD3"/>
    <att type="string" name="Column 1" value="NUP214"/>
    <graphics type="ELLIPSE" h="40.0" w="40.0" x="102.5617446899414" y="1891.886474609375" fill="#a3a3ff" width="1" outline="#666666"/>
  </node>
  <node label="KIAA0197" id="-132">
    <att type="list" name="cytoscape.alias.list">
      <att type="string" name="cytoscape.alias.list" value="KIAA0197"/>
    </att>
    <att type="string" name="canonicalName" value="KIAA0197"/>
    <att type="string" name="Column 4" value="KIAA0197;NUP160"/>
    <att type="string" name="Column 5" value="false"/>
    <att type="real" name="Column 2" value="0.674530541"/>
    <att type="string" name="Column 3" value="Q08AD3;Q12769;Q7Z5X6;Q96GB3;Q9H660"/>
    <att type="string" name="Column 1" value="KIAA0197"/>
    <graphics type="ELLIPSE" h="40.0" w="40.0" x="211.21929931640625" y="1766.756103515625" fill="#fff4f4" width="1" outline="#666666"/>
  </node>
  <node label="NUP107" id="-131">
    <att type="list" name="cytoscape.alias.list">
      <att type="string" name="cytoscape.alias.list" value="NUP107"/>
    </att>
    <att type="string" name="canonicalName" value="NUP107"/>
    <att type="string" name="Column 4" value="NUP107"/>
    <att type="string" name="Column 5" value="false"/>
    <att type="real" name="Column 2" value="2.159563715"/>
    <att type="string" name="Column 3" value="P57740;Q6PJE1"/>
    <att type="string" name="Column 1" value="NUP107"/>
    <graphics type="ELLIPSE" h="40.0" w="40.0" x="106.45350646972656" y="1776.0594482421875" fill="#ffdada" width="1" outline="#666666"/>
  </node>
  <node label="NUP133" id="-130">
    <att type="list" name="cytoscape.alias.list">
      <att type="string" name="cytoscape.alias.list" value="NUP133"/>
    </att>
    <att type="string" name="canonicalName" value="NUP133"/>
    <att type="string" name="Column 4" value="NUP133"/>
    <att type="string" name="Column 5" value="false"/>
    <att type="real" name="Column 2" value="7.412955841"/>
    <att type="string" name="Column 3" value="Q5TA68;Q5TA69;Q5TDI3;Q8WUM0;Q9H9W2;Q9NV71;Q9NVC4"/>
    <att type="string" name="Column 1" value="NUP133"/>
    <graphics type="ELLIPSE" h="40.0" w="40.0" x="189.81532287597656" y="1690.621826171875" fill="#ff8181" width="1" outline="#666666"/>
  </node>
  <node label="TPR" id="-129">
    <att type="list" name="cytoscape.alias.list">
      <att type="string" name="cytoscape.alias.list" value="TPR"/>
    </att>
    <att type="string" name="canonicalName" value="TPR"/>
    <att type="string" name="Column 4" value="TPR"/>
    <att type="string" name="Column 5" value="false"/>
    <att type="real" name="Column 2" value="-0.981255971"/>
    <att type="string" name="Column 3" value="A0PJC9;P12270;Q15624;Q15655;Q504U6;Q58F23;Q5SWX9;Q5SWY0;Q99968;Q9UE33"/>
    <att type="string" name="Column 1" value="TPR"/>
    <graphics type="ELLIPSE" h="40.0" w="40.0" x="385.1211853027344" y="1720.5679931640625" fill="#eeeeff" width="1" outline="#666666"/>
  </node>
  <node label="DDX19B" id="-128">
    <att type="list" name="cytoscape.alias.list">
      <att type="string" name="cytoscape.alias.list" value="DDX19B"/>
    </att>
    <att type="string" name="canonicalName" value="DDX19B"/>
    <att type="string" name="Column 4" value="DDX19B"/>
    <att type="string" name="Column 5" value="false"/>
    <att type="real" name="Column 2" value="1.529549763"/>
    <att type="string" name="Column 3" value="Q2NL95;Q53G16;Q6FIB7;Q6IAE0;Q7Z4W5;Q96KE7;Q9H0U0;Q9HBZ9;Q9UMR2"/>
    <att type="string" name="Column 1" value="DDX19B"/>
    <graphics type="ELLIPSE" h="40.0" w="40.0" x="6.5962677001953125" y="1954.7564697265625" fill="#ffe5e5" width="1" outline="#666666"/>
  </node>
  <node label="ZC3H7B" id="-127">
    <att type="list" name="cytoscape.alias.list">
      <att type="string" name="cytoscape.alias.list" value="ZC3H7B"/>
    </att>
    <att type="string" name="canonicalName" value="ZC3H7B"/>
    <att type="string" name="Column 4" value="ZC3H7B"/>
    <att type="string" name="Column 5" value="false"/>
    <att type="real" name="Column 2" value="-5.02545351"/>
    <att type="string" name="Column 3" value="Q5TFX9;Q8TBT9;Q9H8B6;Q9UGQ9;Q9UGR0;Q9UGR1;Q9UGR2;Q9UK03;Q9UPW9"/>
    <att type="string" name="Column 1" value="ZC3H7B"/>
    <graphics type="ELLIPSE" h="40.0" w="40.0" x="1806.5966796875" y="2769.1181640625" fill="#aaaaff" width="1" outline="#666666"/>
  </node>
  <node label="ADAM17" id="-126">
    <att type="list" name="cytoscape.alias.list">
      <att type="string" name="cytoscape.alias.list" value="ADAM17"/>
    </att>
    <att type="string" name="canonicalName" value="ADAM17"/>
    <att type="string" name="Column 4" value="ADAM17"/>
    <att type="string" name="Column 5" value="false"/>
    <att type="real" name="Column 2" value="-3.783812568"/>
    <att type="string" name="Column 3" value="O60226;P78536;Q53RF5;Q53RS1;Q53S40;Q6P5T8"/>
    <att type="string" name="Column 1" value="ADAM17"/>
    <graphics type="ELLIPSE" h="40.0" w="40.0" x="1706.59619140625" y="2769.11767578125" fill="#bfbfff" width="1" outline="#666666"/>
  </node>
  <node label="CALD1" id="-125">
    <att type="list" name="cytoscape.alias.list">
      <att type="string" name="cytoscape.alias.list" value="CALD1"/>
    </att>
    <att type="string" name="canonicalName" value="CALD1"/>
    <att type="string" name="Column 4" value="CALD1"/>
    <att type="string" name="Column 5" value="false"/>
    <att type="real" name="Column 2" value="-5.213504534"/>
    <att type="string" name="Column 3" value="Q05682;Q13978;Q13979;Q14741;Q14742;Q6PJM5;Q7Z2Y9;Q9NYG1;Q9UD91"/>
    <att type="string" name="Column 1" value="CALD1"/>
    <graphics type="ELLIPSE" h="40.0" w="40.0" x="1606.596435546875" y="2769.117919921875" fill="#a6a6ff" width="1" outline="#666666"/>
  </node>
  <node label="LSM14A" id="-124">
    <att type="list" name="cytoscape.alias.list">
      <att type="string" name="cytoscape.alias.list" value="LSM14A"/>
    </att>
    <att type="string" name="canonicalName" value="LSM14A"/>
    <att type="string" name="Column 4" value="LSM14A"/>
    <att type="string" name="Column 5" value="false"/>
    <att type="real" name="Column 2" value="-4.845440895"/>
    <att type="string" name="Column 3" value="Q76LX7;Q8ND56;Q96AR3;Q96K73;Q96SN5;Q9UFR3"/>
    <att type="string" name="Column 1" value="LSM14A"/>
    <graphics type="ELLIPSE" h="40.0" w="40.0" x="1506.596435546875" y="2769.1181640625" fill="#adadff" width="1" outline="#666666"/>
  </node>
  <node label="MYST2" id="-123">
    <att type="list" name="cytoscape.alias.list">
      <att type="string" name="cytoscape.alias.list" value="MYST2"/>
    </att>
    <att type="string" name="canonicalName" value="MYST2"/>
    <att type="string" name="Column 4" value="MYST2"/>
    <att type="string" name="Column 5" value="false"/>
    <att type="real" name="Column 2" value="-5.832898099"/>
    <att type="string" name="Column 3" value="O95251"/>
    <att type="string" name="Column 1" value="MYST2"/>
    <graphics type="ELLIPSE" h="40.0" w="40.0" x="1406.59619140625" y="2769.117919921875" fill="#9c9cff" width="1" outline="#666666"/>
  </node>
  <node label="STK24" id="-122">
    <att type="list" name="cytoscape.alias.list">
      <att type="string" name="cytoscape.alias.list" value="STK24"/>
    </att>
    <att type="string" name="canonicalName" value="STK24"/>
    <att type="string" name="Column 4" value="STK24"/>
    <att type="string" name="Column 5" value="false"/>
    <att type="real" name="Column 2" value="-3.679084591"/>
    <att type="string" name="Column 3" value="O14840;Q5JV98;Q5JV99;Q5T5B3;Q5T5B4;Q5U0E6;Q6FG81;Q6P0Y1;Q9Y6E0"/>
    <att type="string" name="Column 1" value="STK24"/>
    <graphics type="ELLIPSE" h="40.0" w="40.0" x="1306.59619140625" y="2769.117919921875" fill="#c0c0ff" width="1" outline="#666666"/>
  </node>
  <node label="PRKD1" id="-121">
    <att type="list" name="cytoscape.alias.list">
      <att type="string" name="cytoscape.alias.list" value="PRKD1"/>
    </att>
    <att type="string" name="canonicalName" value="PRKD1"/>
    <att type="string" name="Column 4" value="PRKD1"/>
    <att type="string" name="Column 5" value="false"/>
    <att type="real" name="Column 2" value="4.120031358"/>
    <att type="string" name="Column 3" value="Q15139;Q1KKQ2"/>
    <att type="string" name="Column 1" value="PRKD1"/>
    <graphics type="ELLIPSE" h="40.0" w="40.0" x="1206.5963134765625" y="2769.1181640625" fill="#ffb9b9" width="1" outline="#666666"/>
  </node>
  <node label="ZNF289" id="-120">
    <att type="list" name="cytoscape.alias.list">
      <att type="string" name="cytoscape.alias.list" value="ZNF289"/>
    </att>
    <att type="string" name="canonicalName" value="ZNF289"/>
    <att type="string" name="Column 4" value="ZNF289"/>
    <att type="string" name="Column 5" value="false"/>
    <att type="real" name="Column 2" value="-4.067736501"/>
    <att type="string" name="Column 3" value="Q3LIF2;Q8N3I1;Q8N6H7;Q96SX7"/>
    <att type="string" name="Column 1" value="ZNF289"/>
    <graphics type="ELLIPSE" h="40.0" w="40.0" x="1106.59619140625" y="2769.117919921875" fill="#babaff" width="1" outline="#666666"/>
  </node>
  <node label="A2ABF8" id="-119">
    <att type="list" name="cytoscape.alias.list">
      <att type="string" name="cytoscape.alias.list" value="A2ABF8"/>
    </att>
    <att type="string" name="canonicalName" value="A2ABF8"/>
    <att type="string" name="Column 4" value="A2ABF8;A2ABF9;A2BED6;A2BED7;Q14349;Q59FM7;Q5JP83;Q5JQ92;Q5JQA1;Q5JQA2;Q5JQG3;Q6PK06;Q96KQ7;Q96MH5;Q96QD0;Q9UQL8;Q9Y331"/>
    <att type="string" name="Column 5" value="false"/>
    <att type="real" name="Column 2" value="-5.325871976"/>
    <att type="string" name="Column 3" value="A2ABF8;A2ABF9;A2BED6;A2BED7;Q14349;Q59FM7;Q5JP83;Q5JQ92;Q5JQA1;Q5JQA2;Q5JQG3;Q6PK06;Q96KQ7;Q96MH5;Q96QD0;Q9UQL8;Q9Y331"/>
    <att type="string" name="Column 1" value="A2ABF8"/>
    <graphics type="ELLIPSE" h="40.0" w="40.0" x="1006.5963134765625" y="2769.1181640625" fill="#a4a4ff" width="1" outline="#666666"/>
  </node>
  <node label="PACSIN3" id="-118">
    <att type="list" name="cytoscape.alias.list">
      <att type="string" name="cytoscape.alias.list" value="PACSIN3"/>
    </att>
    <att type="string" name="canonicalName" value="PACSIN3"/>
    <att type="string" name="Column 4" value="PACSIN3"/>
    <att type="string" name="Column 5" value="false"/>
    <att type="real" name="Column 2" value="-4.371335456"/>
    <att type="string" name="Column 3" value="Q9H331;Q9NWV9;Q9UKS6"/>
    <att type="string" name="Column 1" value="PACSIN3"/>
    <graphics type="ELLIPSE" h="40.0" w="40.0" x="906.5963745117188" y="2769.1181640625" fill="#b5b5ff" width="1" outline="#666666"/>
  </node>
  <node label="ANLN" id="-117">
    <att type="list" name="cytoscape.alias.list">
      <att type="string" name="cytoscape.alias.list" value="ANLN"/>
    </att>
    <att type="string" name="canonicalName" value="ANLN"/>
    <att type="string" name="Column 4" value="ANLN"/>
    <att type="string" name="Column 5" value="false"/>
    <att type="real" name="Column 2" value="5.38859115"/>
    <att type="string" name="Column 3" value="Q5CZ78;Q6NSK5;Q9H8Y4;Q9NQW6;Q9NVN9;Q9NVP0"/>
    <att type="string" name="Column 1" value="ANLN"/>
    <graphics type="ELLIPSE" h="40.0" w="40.0" x="806.596435546875" y="2769.1181640625" fill="#ffa3a3" width="1" outline="#666666"/>
  </node>
  <node label="Q59GW4" id="-116">
    <att type="list" name="cytoscape.alias.list">
      <att type="string" name="cytoscape.alias.list" value="Q59GW4"/>
    </att>
    <att type="string" name="canonicalName" value="Q59GW4"/>
    <att type="string" name="Column 4" value="Q59GW4;Q8NDL6;Q9H8D5"/>
    <att type="string" name="Column 5" value="false"/>
    <att type="real" name="Column 2" value="7.234260623"/>
    <att type="string" name="Column 3" value="Q59GW4;Q8NDL6;Q9H8D5"/>
    <att type="string" name="Column 1" value="Q59GW4"/>
    <graphics type="ELLIPSE" h="40.0" w="40.0" x="706.5963134765625" y="2769.1181640625" fill="#ff8484" width="1" outline="#666666"/>
  </node>
  <node label="TBX2" id="-115">
    <att type="list" name="cytoscape.alias.list">
      <att type="string" name="cytoscape.alias.list" value="TBX2"/>
    </att>
    <att type="string" name="canonicalName" value="TBX2"/>
    <att type="string" name="Column 4" value="TBX2"/>
    <att type="string" name="Column 5" value="false"/>
    <att type="real" name="Column 2" value="-4.14575173"/>
    <att type="string" name="Column 3" value="Q13207;Q16424;Q59FT1;Q69YM3;Q7Z647"/>
    <att type="string" name="Column 1" value="TBX2"/>
    <graphics type="ELLIPSE" h="40.0" w="40.0" x="606.5963134765625" y="2769.117919921875" fill="#b9b9ff" width="1" outline="#666666"/>
  </node>
  <node label="JARID1A" id="-114">
    <att type="list" name="cytoscape.alias.list">
      <att type="string" name="cytoscape.alias.list" value="JARID1A"/>
    </att>
    <att type="string" name="canonicalName" value="JARID1A"/>
    <att type="string" name="Column 4" value="JARID1A;RBBP2"/>
    <att type="string" name="Column 5" value="false"/>
    <att type="real" name="Column 2" value="-10.73663503"/>
    <att type="string" name="Column 3" value="P29375;Q4LE72;Q86XZ1"/>
    <att type="string" name="Column 1" value="JARID1A"/>
    <graphics type="ELLIPSE" h="40.0" w="40.0" x="506.59619140625" y="2769.117919921875" fill="#4848ff" width="1" outline="#666666"/>
  </node>
  <node label="OCLN" id="-113">
    <att type="list" name="cytoscape.alias.list">
      <att type="string" name="cytoscape.alias.list" value="OCLN"/>
    </att>
    <att type="string" name="canonicalName" value="OCLN"/>
    <att type="string" name="Column 4" value="OCLN"/>
    <att type="string" name="Column 5" value="false"/>
    <att type="real" name="Column 2" value="5.334609993"/>
    <att type="string" name="Column 3" value="Q16625;Q5U1V4;Q8N6K1"/>
    <att type="string" name="Column 1" value="OCLN"/>
    <graphics type="ELLIPSE" h="40.0" w="40.0" x="55.01054382324219" y="1262.20166015625" fill="#ffa4a4" width="1" outline="#666666"/>
  </node>
  <node label="TJP1" id="-112">
    <att type="list" name="cytoscape.alias.list">
      <att type="string" name="cytoscape.alias.list" value="TJP1"/>
    </att>
    <att type="string" name="canonicalName" value="TJP1"/>
    <att type="string" name="Column 4" value="TJP1"/>
    <att type="string" name="Column 5" value="false"/>
    <att type="real" name="Column 2" value="-5.121525682"/>
    <att type="string" name="Column 3" value="Q07157;Q2NKP3;Q4ZGJ6;Q68DX9;Q6MZU1;Q9H317"/>
    <att type="string" name="Column 1" value="TJP1"/>
    <graphics type="ELLIPSE" h="40.0" w="40.0" x="142.03271484375" y="1215.976806640625" fill="#a8a8ff" width="1" outline="#666666"/>
  </node>
  <node label="F11R" id="-111">
    <att type="list" name="cytoscape.alias.list">
      <att type="string" name="cytoscape.alias.list" value="F11R"/>
    </att>
    <att type="string" name="canonicalName" value="F11R"/>
    <att type="string" name="Column 4" value="F11R"/>
    <att type="string" name="Column 5" value="false"/>
    <att type="real" name="Column 2" value="-1.889293727"/>
    <att type="string" name="Column 3" value="Q5SY48;Q5SY49;Q5SY50;Q5SY51;Q6FIB4;Q8NFU2;Q8NFU3;Q9BV22;Q9Y5B2;Q9Y624"/>
    <att type="string" name="Column 1" value="F11R"/>
    <graphics type="ELLIPSE" h="40.0" w="40.0" x="212.0835723876953" y="1280.981201171875" fill="#dfdfff" width="1" outline="#666666"/>
  </node>
  <node label="KIRREL" id="-110">
    <att type="list" name="cytoscape.alias.list">
      <att type="string" name="cytoscape.alias.list" value="KIRREL"/>
    </att>
    <att type="string" name="canonicalName" value="KIRREL"/>
    <att type="string" name="Column 4" value="KIRREL"/>
    <att type="string" name="Column 5" value="false"/>
    <att type="real" name="Column 2" value="2.02873149"/>
    <att type="string" name="Column 3" value="Q5W0F8;Q5W0F9;Q5W0G0;Q5XKC6;Q7Z696;Q7Z7N8;Q8NBG7;Q8TB15;Q96J84;Q9H9N1;Q9NVA5"/>
    <att type="string" name="Column 1" value="KIRREL"/>
    <graphics type="ELLIPSE" h="40.0" w="40.0" x="133.28663635253906" y="1299.5213623046875" fill="#ffdddd" width="1" outline="#666666"/>
  </node>
  <node label="SDC3" id="-109">
    <att type="list" name="cytoscape.alias.list">
      <att type="string" name="cytoscape.alias.list" value="SDC3"/>
    </att>
    <att type="string" name="canonicalName" value="SDC3"/>
    <att type="string" name="Column 4" value="SDC3"/>
    <att type="string" name="Column 5" value="false"/>
    <att type="real" name="Column 2" value="0.0"/>
    <att type="string" name="Column 3" value="O75056;Q5T1Z6;Q5T1Z7;Q96CT3;Q96PR8"/>
    <att type="string" name="Column 1" value="SDC3"/>
    <graphics type="ELLIPSE" h="40.0" w="40.0" x="248.04046630859375" y="1102.6715087890625" fill="#ffffff" width="1" outline="#666666"/>
  </node>
  <node label="CTTN" id="-108">
    <att type="list" name="cytoscape.alias.list">
      <att type="string" name="cytoscape.alias.list" value="CTTN"/>
    </att>
    <att type="string" name="canonicalName" value="CTTN"/>
    <att type="string" name="Column 4" value="CTTN"/>
    <att type="string" name="Column 5" value="false"/>
    <att type="real" name="Column 2" value="-5.22399367"/>
    <att type="string" name="Column 3" value="Q14247;Q53HG7;Q76MU0;Q8N707;Q96H99"/>
    <att type="string" name="Column 1" value="CTTN"/>
    <graphics type="ELLIPSE" h="40.0" w="40.0" x="191.06680297851562" y="1027.95947265625" fill="#a6a6ff" width="1" outline="#666666"/>
  </node>
  <node label="NOL1" id="-107">
    <att type="list" name="cytoscape.alias.list">
      <att type="string" name="cytoscape.alias.list" value="NOL1"/>
    </att>
    <att type="string" name="canonicalName" value="NOL1"/>
    <att type="string" name="Column 4" value="NOL1"/>
    <att type="string" name="Column 5" value="false"/>
    <att type="real" name="Column 2" value="-6.348917848"/>
    <att type="string" name="Column 3" value="A1A4Z3;P46087;Q05BA7;Q0P5S5;Q3KQS4;Q58F30"/>
    <att type="string" name="Column 1" value="NOL1"/>
    <graphics type="ELLIPSE" h="40.0" w="40.0" x="406.5965270996094" y="2769.1181640625" fill="#9393ff" width="1" outline="#666666"/>
  </node>
  <node label="PPP1R13L" id="-106">
    <att type="list" name="cytoscape.alias.list">
      <att type="string" name="cytoscape.alias.list" value="PPP1R13L"/>
    </att>
    <att type="string" name="canonicalName" value="PPP1R13L"/>
    <att type="string" name="Column 4" value="PPP1R13L"/>
    <att type="string" name="Column 5" value="false"/>
    <att type="real" name="Column 2" value="3.936797352"/>
    <att type="string" name="Column 3" value="Q2PNZ9;Q5DU71;Q5I1X4;Q6P1R7;Q6PKF8;Q8WUF5;Q9Y290"/>
    <att type="string" name="Column 1" value="PPP1R13L"/>
    <graphics type="ELLIPSE" h="40.0" w="40.0" x="306.5964660644531" y="2769.118408203125" fill="#ffbcbc" width="1" outline="#666666"/>
  </node>
  <node label="FBL7" id="-105">
    <att type="list" name="cytoscape.alias.list">
      <att type="string" name="cytoscape.alias.list" value="FBL7"/>
    </att>
    <att type="string" name="canonicalName" value="FBL7"/>
    <att type="string" name="Column 4" value="FBL7;FBXL11;JHDM1A;KIAA1004"/>
    <att type="string" name="Column 5" value="false"/>
    <att type="real" name="Column 2" value="4.358391322"/>
    <att type="string" name="Column 3" value="Q49A21;Q4G0M3;Q69YY8;Q9BVH5;Q9H7H5;Q9UK66;Q9Y2K7"/>
    <att type="string" name="Column 1" value="FBL7"/>
    <graphics type="ELLIPSE" h="40.0" w="40.0" x="206.59619140625" y="2769.117919921875" fill="#ffb5b5" width="1" outline="#666666"/>
  </node>
  <node label="PCTK2" id="-104">
    <att type="list" name="cytoscape.alias.list">
      <att type="string" name="cytoscape.alias.list" value="PCTK2"/>
    </att>
    <att type="string" name="canonicalName" value="PCTK2"/>
    <att type="string" name="Column 4" value="PCTK2"/>
    <att type="string" name="Column 5" value="false"/>
    <att type="real" name="Column 2" value="-3.765637233"/>
    <att type="string" name="Column 3" value="Q00537;Q8NEB8"/>
    <att type="string" name="Column 1" value="PCTK2"/>
    <graphics type="ELLIPSE" h="40.0" w="40.0" x="106.59637451171875" y="2769.1181640625" fill="#bfbfff" width="1" outline="#666666"/>
  </node>
  <node label="CAMK2D" id="-103">
    <att type="list" name="cytoscape.alias.list">
      <att type="string" name="cytoscape.alias.list" value="CAMK2D"/>
    </att>
    <att type="string" name="canonicalName" value="CAMK2D"/>
    <att type="string" name="Column 4" value="CAMK2D;CAMKD"/>
    <att type="string" name="Column 5" value="false"/>
    <att type="real" name="Column 2" value="-4.131900013"/>
    <att type="string" name="Column 3" value="Q13557;Q4G1A8;Q52PK4;Q59G21;Q8N553;Q9UGH6;Q9UQE9"/>
    <att type="string" name="Column 1" value="CAMK2D"/>
    <graphics type="ELLIPSE" h="40.0" w="40.0" x="6.596370697021484" y="2769.11767578125" fill="#b9b9ff" width="1" outline="#666666"/>
  </node>
  <node label="ARHGAP29" id="-102">
    <att type="list" name="cytoscape.alias.list">
      <att type="string" name="cytoscape.alias.list" value="ARHGAP29"/>
    </att>
    <att type="string" name="canonicalName" value="ARHGAP29"/>
    <att type="string" name="Column 4" value="ARHGAP29"/>
    <att type="string" name="Column 5" value="false"/>
    <att type="real" name="Column 2" value="-5.789154554"/>
    <att type="string" name="Column 3" value="O15463;Q52LW3;Q59H86;Q5VYZ0;Q6NVX2;Q8TBI6"/>
    <att type="string" name="Column 1" value="ARHGAP29"/>
    <graphics type="ELLIPSE" h="40.0" w="40.0" x="2006.5963134765625" y="2669.11767578125" fill="#9d9dff" width="1" outline="#666666"/>
  </node>
  <node label="VAPB" id="-101">
    <att type="list" name="cytoscape.alias.list">
      <att type="string" name="cytoscape.alias.list" value="VAPB"/>
    </att>
    <att type="string" name="canonicalName" value="VAPB"/>
    <att type="string" name="Column 4" value="VAPB"/>
    <att type="string" name="Column 5" value="false"/>
    <att type="real" name="Column 2" value="-4.200234524"/>
    <att type="string" name="Column 3" value="O95292;O95293;Q53XM7;Q6ZSP7;Q9P0H0"/>
    <att type="string" name="Column 1" value="VAPB"/>
    <graphics type="ELLIPSE" h="40.0" w="40.0" x="1906.5963134765625" y="2669.11767578125" fill="#b8b8ff" width="1" outline="#666666"/>
  </node>
  <node label="SLC38A1" id="-100">
    <att type="list" name="cytoscape.alias.list">
      <att type="string" name="cytoscape.alias.list" value="SLC38A1"/>
    </att>
    <att type="string" name="canonicalName" value="SLC38A1"/>
    <att type="string" name="Column 4" value="SLC38A1"/>
    <att type="string" name="Column 5" value="false"/>
    <att type="real" name="Column 2" value="-3.743371769"/>
    <att type="string" name="Column 3" value="Q8NC61;Q96JX2;Q9H2H9;Q9H2Q2"/>
    <att type="string" name="Column 1" value="SLC38A1"/>
    <graphics type="ELLIPSE" h="40.0" w="40.0" x="1806.596435546875" y="2669.1181640625" fill="#bfbfff" width="1" outline="#666666"/>
  </node>
  <node label="KIFAP3" id="-99">
    <att type="list" name="cytoscape.alias.list">
      <att type="string" name="cytoscape.alias.list" value="KIFAP3"/>
    </att>
    <att type="string" name="canonicalName" value="KIFAP3"/>
    <att type="string" name="Column 4" value="KIFAP3"/>
    <att type="string" name="Column 5" value="false"/>
    <att type="real" name="Column 2" value="-5.070753336"/>
    <att type="string" name="Column 3" value="Q5VXV9;Q5VXW0;Q8NHU7;Q92845;Q9H416"/>
    <att type="string" name="Column 1" value="KIFAP3"/>
    <graphics type="ELLIPSE" h="40.0" w="40.0" x="1706.5965576171875" y="2669.1181640625" fill="#a9a9ff" width="1" outline="#666666"/>
  </node>
  <node label="RBM14" id="-98">
    <att type="list" name="cytoscape.alias.list">
      <att type="string" name="cytoscape.alias.list" value="RBM14"/>
    </att>
    <att type="string" name="canonicalName" value="RBM14"/>
    <att type="string" name="Column 4" value="RBM14;SIP;TMEM137"/>
    <att type="string" name="Column 5" value="false"/>
    <att type="real" name="Column 2" value="-3.698709269"/>
    <att type="string" name="Column 3" value="O75932;Q2PYN1;Q53GV1;Q68DQ9;Q96IC7;Q96PK5;Q96PK6"/>
    <att type="string" name="Column 1" value="RBM14"/>
    <graphics type="ELLIPSE" h="40.0" w="40.0" x="1606.596435546875" y="2669.117919921875" fill="#c0c0ff" width="1" outline="#666666"/>
  </node>
  <node label="A4D1Z4" id="-97">
    <att type="list" name="cytoscape.alias.list">
      <att type="string" name="cytoscape.alias.list" value="A4D1Z4"/>
    </att>
    <att type="string" name="canonicalName" value="A4D1Z4"/>
    <att type="string" name="Column 4" value="A4D1Z4;O43299;Q8N3X2;Q96H80"/>
    <att type="string" name="Column 5" value="false"/>
    <att type="real" name="Column 2" value="-4.681771535"/>
    <att type="string" name="Column 3" value="A4D1Z4;O43299;Q8N3X2;Q96H80"/>
    <att type="string" name="Column 1" value="A4D1Z4"/>
    <graphics type="ELLIPSE" h="40.0" w="40.0" x="1506.596435546875" y="2669.117919921875" fill="#afafff" width="1" outline="#666666"/>
  </node>
  <node label="FOXK1" id="-96">
    <att type="list" name="cytoscape.alias.list">
      <att type="string" name="cytoscape.alias.list" value="FOXK1"/>
    </att>
    <att type="string" name="canonicalName" value="FOXK1"/>
    <att type="string" name="Column 4" value="FOXK1"/>
    <att type="string" name="Column 5" value="false"/>
    <att type="real" name="Column 2" value="-4.681771535"/>
    <att type="string" name="Column 3" value="P85037"/>
    <att type="string" name="Column 1" value="FOXK1"/>
    <graphics type="ELLIPSE" h="40.0" w="40.0" x="1406.5965576171875" y="2669.117919921875" fill="#afafff" width="1" outline="#666666"/>
  </node>
  <node label="AMPHL" id="-95">
    <att type="list" name="cytoscape.alias.list">
      <att type="string" name="cytoscape.alias.list" value="AMPHL"/>
    </att>
    <att type="string" name="canonicalName" value="AMPHL"/>
    <att type="string" name="Column 4" value="AMPHL;BIN1"/>
    <att type="string" name="Column 5" value="false"/>
    <att type="real" name="Column 2" value="-2.671698886"/>
    <att type="string" name="Column 3" value="O00297;O00499;O00545;O43867;O60552;O60553;O60554;O60555;O75514;O75515;O75516;O75517;O75518;Q659B7;Q8WWH9;Q92944;Q99688;Q9BTH3"/>
    <att type="string" name="Column 1" value="AMPHL"/>
    <graphics type="ELLIPSE" h="40.0" w="40.0" x="-93.44418334960938" y="995.4452514648438" fill="#d2d2ff" width="1" outline="#666666"/>
  </node>
  <node label="DNM1" id="-94">
    <att type="list" name="cytoscape.alias.list">
      <att type="string" name="cytoscape.alias.list" value="DNM1"/>
    </att>
    <att type="string" name="canonicalName" value="DNM1"/>
    <att type="string" name="Column 4" value="DNM1"/>
    <att type="string" name="Column 5" value="false"/>
    <att type="real" name="Column 2" value="2.050089178"/>
    <att type="string" name="Column 3" value="Q05193;Q59GI5;Q5SYX0;Q5SYX2;Q6P3T6;Q86VD2"/>
    <att type="string" name="Column 1" value="DNM1"/>
    <graphics type="ELLIPSE" h="40.0" w="40.0" x="114.83438110351562" y="1004.865234375" fill="#ffdcdc" width="1" outline="#666666"/>
  </node>
  <node label="SH3GL2" id="-93">
    <att type="list" name="cytoscape.alias.list">
      <att type="string" name="cytoscape.alias.list" value="SH3GL2"/>
    </att>
    <att type="string" name="canonicalName" value="SH3GL2"/>
    <att type="string" name="Column 4" value="SH3GL2"/>
    <att type="string" name="Column 5" value="false"/>
    <att type="real" name="Column 2" value="4.737412122"/>
    <att type="string" name="Column 3" value="Q3V639;Q7Z376;Q8IZ09;Q99962;Q9NQK5"/>
    <att type="string" name="Column 1" value="SH3GL2"/>
    <graphics type="ELLIPSE" h="40.0" w="40.0" x="-67.42976379394531" y="1147.248779296875" fill="#ffaeae" width="1" outline="#666666"/>
  </node>
  <node label="SYNJ1" id="-92">
    <att type="list" name="cytoscape.alias.list">
      <att type="string" name="cytoscape.alias.list" value="SYNJ1"/>
    </att>
    <att type="string" name="canonicalName" value="SYNJ1"/>
    <att type="string" name="Column 4" value="SYNJ1"/>
    <att type="string" name="Column 5" value="false"/>
    <att type="real" name="Column 2" value="3.75526152"/>
    <att type="string" name="Column 3" value="O43425;O43426;O94984;Q05CZ1;Q4KMR1"/>
    <att type="string" name="Column 1" value="SYNJ1"/>
    <graphics type="ELLIPSE" h="40.0" w="40.0" x="-152.2236328125" y="1239.280517578125" fill="#ffbfbf" width="1" outline="#666666"/>
  </node>
  <node label="ARHGAP28" id="-91">
    <att type="list" name="cytoscape.alias.list">
      <att type="string" name="cytoscape.alias.list" value="ARHGAP28"/>
    </att>
    <att type="string" name="canonicalName" value="ARHGAP28"/>
    <att type="string" name="Column 4" value="ARHGAP28;KIAA1314"/>
    <att type="string" name="Column 5" value="false"/>
    <att type="real" name="Column 2" value="-4.661248955"/>
    <att type="string" name="Column 3" value="Q6P160;Q8N4T3;Q9NW53;Q9P2N2"/>
    <att type="string" name="Column 1" value="ARHGAP28"/>
    <graphics type="ELLIPSE" h="40.0" w="40.0" x="1306.596435546875" y="2669.117919921875" fill="#b0b0ff" width="1" outline="#666666"/>
  </node>
  <node label="ADAM9" id="-90">
    <att type="list" name="cytoscape.alias.list">
      <att type="string" name="cytoscape.alias.list" value="ADAM9"/>
    </att>
    <att type="string" name="canonicalName" value="ADAM9"/>
    <att type="string" name="Column 4" value="ADAM9;KIAA0021;MCMP;MDC9"/>
    <att type="string" name="Column 5" value="false"/>
    <att type="real" name="Column 2" value="-4.228143569"/>
    <att type="string" name="Column 3" value="A0AVL1;Q10718;Q13443;Q8NFM6"/>
    <att type="string" name="Column 1" value="ADAM9"/>
    <graphics type="ELLIPSE" h="40.0" w="40.0" x="1206.596435546875" y="2669.118408203125" fill="#b7b7ff" width="1" outline="#666666"/>
  </node>
  <node label="BSDC1" id="-89">
    <att type="list" name="cytoscape.alias.list">
      <att type="string" name="cytoscape.alias.list" value="BSDC1"/>
    </att>
    <att type="string" name="canonicalName" value="BSDC1"/>
    <att type="string" name="Column 4" value="BSDC1"/>
    <att type="string" name="Column 5" value="false"/>
    <att type="real" name="Column 2" value="4.178287557"/>
    <att type="string" name="Column 3" value="Q49AT8;Q68DY6;Q6IAA3;Q6MZK1;Q6UXS1;Q9HAL9;Q9NW68"/>
    <att type="string" name="Column 1" value="BSDC1"/>
    <graphics type="ELLIPSE" h="40.0" w="40.0" x="1106.596435546875" y="2669.117919921875" fill="#ffb8b8" width="1" outline="#666666"/>
  </node>
  <node label="PDK2" id="-88">
    <att type="list" name="cytoscape.alias.list">
      <att type="string" name="cytoscape.alias.list" value="PDK2"/>
    </att>
    <att type="string" name="canonicalName" value="PDK2"/>
    <att type="string" name="Column 4" value="PDK2"/>
    <att type="string" name="Column 5" value="false"/>
    <att type="real" name="Column 2" value="0.0"/>
    <att type="string" name="Column 3" value="Q15119;Q6P515;Q9BS05"/>
    <att type="string" name="Column 1" value="PDK2"/>
    <graphics type="ELLIPSE" h="40.0" w="40.0" x="1124.8839111328125" y="2161.442626953125" fill="#ffffff" width="1" outline="#666666"/>
  </node>
  <node label="PDHA1" id="-87">
    <att type="list" name="cytoscape.alias.list">
      <att type="string" name="cytoscape.alias.list" value="PDHA1"/>
    </att>
    <att type="string" name="canonicalName" value="PDHA1"/>
    <att type="string" name="Column 4" value="PDHA1"/>
    <att type="string" name="Column 5" value="false"/>
    <att type="real" name="Column 2" value="-6.140659948"/>
    <att type="string" name="Column 3" value="P08559;P78557;Q53GE3;Q53H41;Q5JPT8;Q5JPT9;Q5JPU0;Q5JPU1;Q5JPU2;Q5JPU3;Q6LCA3;Q99724;Q99725;Q9NP12;Q9UBJ8;Q9UBU0;Q9UNG4;Q9UNG5;Q9UNV7"/>
    <att type="string" name="Column 1" value="PDHA1"/>
    <graphics type="ELLIPSE" h="40.0" w="40.0" x="1109.7728271484375" y="2054.7568359375" fill="#9797ff" width="1" outline="#666666"/>
  </node>
  <node label="DLAT" id="-86">
    <att type="list" name="cytoscape.alias.list">
      <att type="string" name="cytoscape.alias.list" value="DLAT"/>
    </att>
    <att type="string" name="canonicalName" value="DLAT"/>
    <att type="string" name="Column 4" value="DLAT"/>
    <att type="string" name="Column 5" value="false"/>
    <att type="real" name="Column 2" value="0.0"/>
    <att type="string" name="Column 3" value="P10515;Q01991;Q16783;Q16791;Q53EP3;Q86YI5;Q9HAN0"/>
    <att type="string" name="Column 1" value="DLAT"/>
    <graphics type="ELLIPSE" h="40.0" w="40.0" x="1009.77294921875" y="2054.7568359375" fill="#ffffff" width="1" outline="#666666"/>
  </node>
  <node label="PDHA2" id="-85">
    <att type="list" name="cytoscape.alias.list">
      <att type="string" name="cytoscape.alias.list" value="PDHA2"/>
    </att>
    <att type="string" name="canonicalName" value="PDHA2"/>
    <att type="string" name="Column 4" value="PDHA2;PDHAL"/>
    <att type="string" name="Column 5" value="false"/>
    <att type="real" name="Column 2" value="-6.140659948"/>
    <att type="string" name="Column 3" value="P29803;Q0VDI5;Q4VC02;Q6NXQ1"/>
    <att type="string" name="Column 1" value="PDHA2"/>
    <graphics type="ELLIPSE" h="40.0" w="40.0" x="902.2974243164062" y="2062.431396484375" fill="#9797ff" width="1" outline="#666666"/>
  </node>
  <node label="RAN" id="-84">
    <att type="list" name="cytoscape.alias.list">
      <att type="string" name="cytoscape.alias.list" value="RAN"/>
    </att>
    <att type="string" name="canonicalName" value="RAN"/>
    <att type="string" name="Column 4" value="RAN"/>
    <att type="string" name="Column 5" value="false"/>
    <att type="real" name="Column 2" value="2.653457542"/>
    <att type="string" name="Column 3" value="P17080;P28746;P28747;P62826;Q6IPB2;Q86V08;Q8NI90;Q9CSP3;Q9CWI7;Q9CZA2;Q9UDJ5;Q9UEU9"/>
    <att type="string" name="Column 1" value="RAN"/>
    <graphics type="ELLIPSE" h="40.0" w="40.0" x="724.6226196289062" y="2054.75634765625" fill="#ffd2d2" width="1" outline="#666666"/>
  </node>
  <node label="RCC1" id="-83">
    <att type="list" name="cytoscape.alias.list">
      <att type="string" name="cytoscape.alias.list" value="RCC1"/>
    </att>
    <att type="string" name="canonicalName" value="RCC1"/>
    <att type="string" name="Column 4" value="RCC1"/>
    <att type="string" name="Column 5" value="false"/>
    <att type="real" name="Column 2" value="-3.596918134"/>
    <att type="string" name="Column 3" value="P18754;Q16269;Q5T081;Q6NT97"/>
    <att type="string" name="Column 1" value="RCC1"/>
    <graphics type="ELLIPSE" h="40.0" w="40.0" x="802.2973022460938" y="2129.451904296875" fill="#c2c2ff" width="1" outline="#666666"/>
  </node>
  <node label="PFKFB3" id="-82">
    <att type="list" name="cytoscape.alias.list">
      <att type="string" name="cytoscape.alias.list" value="PFKFB3"/>
    </att>
    <att type="string" name="canonicalName" value="PFKFB3"/>
    <att type="string" name="Column 4" value="PFKFB3"/>
    <att type="string" name="Column 5" value="false"/>
    <att type="real" name="Column 2" value="-3.83034148"/>
    <att type="string" name="Column 3" value="O43622;O75902;Q16875;Q5VX15;Q5VX18;Q5VX19;Q5VX20;Q5W015;Q9BQU2;Q9UBT0"/>
    <att type="string" name="Column 1" value="PFKFB3"/>
    <graphics type="ELLIPSE" h="40.0" w="40.0" x="1006.596435546875" y="2669.118408203125" fill="#bebeff" width="1" outline="#666666"/>
  </node>
  <node label="NUP35" id="-81">
    <att type="list" name="cytoscape.alias.list">
      <att type="string" name="cytoscape.alias.list" value="NUP35"/>
    </att>
    <att type="string" name="canonicalName" value="NUP35"/>
    <att type="string" name="Column 4" value="NUP35"/>
    <att type="string" name="Column 5" value="false"/>
    <att type="real" name="Column 2" value="5.549797121"/>
    <att type="string" name="Column 3" value="Q4ZFZ9;Q53S95;Q8NFH5;Q8TDJ1"/>
    <att type="string" name="Column 1" value="NUP35"/>
    <graphics type="ELLIPSE" h="40.0" w="40.0" x="906.5963134765625" y="2669.117919921875" fill="#ffa1a1" width="1" outline="#666666"/>
  </node>
  <node label="OSBPL10" id="-80">
    <att type="list" name="cytoscape.alias.list">
      <att type="string" name="cytoscape.alias.list" value="OSBPL10"/>
    </att>
    <att type="string" name="canonicalName" value="OSBPL10"/>
    <att type="string" name="Column 4" value="OSBPL10"/>
    <att type="string" name="Column 5" value="false"/>
    <att type="real" name="Column 2" value="5.185554168"/>
    <att type="string" name="Column 3" value="Q59ED9;Q9BTU5;Q9BXB5;Q9NX98"/>
    <att type="string" name="Column 1" value="OSBPL10"/>
    <graphics type="ELLIPSE" h="40.0" w="40.0" x="806.5962524414062" y="2669.117919921875" fill="#ffa7a7" width="1" outline="#666666"/>
  </node>
  <node label="LOK" id="-79">
    <att type="list" name="cytoscape.alias.list">
      <att type="string" name="cytoscape.alias.list" value="LOK"/>
    </att>
    <att type="string" name="canonicalName" value="LOK"/>
    <att type="string" name="Column 4" value="LOK;STK10"/>
    <att type="string" name="Column 5" value="false"/>
    <att type="real" name="Column 2" value="5.011727366"/>
    <att type="string" name="Column 3" value="O94804;Q6NSK0;Q9UIW4"/>
    <att type="string" name="Column 1" value="LOK"/>
    <graphics type="ELLIPSE" h="40.0" w="40.0" x="706.5963745117188" y="2669.1181640625" fill="#ffaaaa" width="1" outline="#666666"/>
  </node>
  <node label="RBM25" id="-78">
    <att type="list" name="cytoscape.alias.list">
      <att type="string" name="cytoscape.alias.list" value="RBM25"/>
    </att>
    <att type="string" name="canonicalName" value="RBM25"/>
    <att type="string" name="Column 4" value="RBM25;RNPC7"/>
    <att type="string" name="Column 5" value="false"/>
    <att type="real" name="Column 2" value="5.143916138"/>
    <att type="string" name="Column 3" value="A0PJL9;P49756;Q16083;Q2TA72;Q5XJ17;Q6P665;Q9H6A1;Q9UEQ5;Q9UIE9"/>
    <att type="string" name="Column 1" value="RBM25"/>
    <graphics type="ELLIPSE" h="40.0" w="40.0" x="606.5963745117188" y="2669.1181640625" fill="#ffa8a8" width="1" outline="#666666"/>
  </node>
  <node label="Q2NKX8" id="-77">
    <att type="list" name="cytoscape.alias.list">
      <att type="string" name="cytoscape.alias.list" value="Q2NKX8"/>
    </att>
    <att type="string" name="canonicalName" value="Q2NKX8"/>
    <att type="string" name="Column 4" value="Q2NKX8;Q8NCI1;Q96H93;Q9NXQ8"/>
    <att type="string" name="Column 5" value="false"/>
    <att type="real" name="Column 2" value="-3.391292726"/>
    <att type="string" name="Column 3" value="Q2NKX8;Q8NCI1;Q96H93;Q9NXQ8"/>
    <att type="string" name="Column 1" value="Q2NKX8"/>
    <graphics type="ELLIPSE" h="40.0" w="40.0" x="506.59637451171875" y="2669.1181640625" fill="#c5c5ff" width="1" outline="#666666"/>
  </node>
  <node label="CDC42BPA" id="-76">
    <att type="list" name="cytoscape.alias.list">
      <att type="string" name="cytoscape.alias.list" value="CDC42BPA"/>
    </att>
    <att type="string" name="canonicalName" value="CDC42BPA"/>
    <att type="string" name="Column 4" value="CDC42BPA"/>
    <att type="string" name="Column 5" value="false"/>
    <att type="real" name="Column 2" value="4.399813395"/>
    <att type="string" name="Column 3" value="O75039;Q59GZ1;Q5H9N9;Q5HYB0;Q5T797;Q5T799;Q5T7A0;Q5T7A7;Q5VT25;Q5VT26;Q5VT27;Q86XX2;Q86XX3;Q8IWQ7;Q99646;Q9H5K7;Q9NYF6"/>
    <att type="string" name="Column 1" value="CDC42BPA"/>
    <graphics type="ELLIPSE" h="40.0" w="40.0" x="406.596435546875" y="2669.1181640625" fill="#ffb4b4" width="1" outline="#666666"/>
  </node>
  <node label="AEBP2" id="-75">
    <att type="list" name="cytoscape.alias.list">
      <att type="string" name="cytoscape.alias.list" value="AEBP2"/>
    </att>
    <att type="string" name="canonicalName" value="AEBP2"/>
    <att type="string" name="Column 4" value="AEBP2"/>
    <att type="string" name="Column 5" value="false"/>
    <att type="real" name="Column 2" value="-5.637666591"/>
    <att type="string" name="Column 3" value="Q59FS5;Q6ZN18;Q6ZN62;Q96BG3"/>
    <att type="string" name="Column 1" value="AEBP2"/>
    <graphics type="ELLIPSE" h="40.0" w="40.0" x="306.5962829589844" y="2669.1181640625" fill="#9f9fff" width="1" outline="#666666"/>
  </node>
  <node label="Q0IJ40" id="-74">
    <att type="list" name="cytoscape.alias.list">
      <att type="string" name="cytoscape.alias.list" value="Q0IJ40"/>
    </att>
    <att type="string" name="canonicalName" value="Q0IJ40"/>
    <att type="string" name="Column 4" value="Q0IJ40;Q59FY2;Q5M9N1;Q6P3R6;Q8IYM8;Q9HA50;Q9Y2K2"/>
    <att type="string" name="Column 5" value="false"/>
    <att type="real" name="Column 2" value="-6.488661764"/>
    <att type="string" name="Column 3" value="Q0IJ40;Q59FY2;Q5M9N1;Q6P3R6;Q8IYM8;Q9HA50;Q9Y2K2"/>
    <att type="string" name="Column 1" value="Q0IJ40"/>
    <graphics type="ELLIPSE" h="40.0" w="40.0" x="206.5963897705078" y="2669.117919921875" fill="#9191ff" width="1" outline="#666666"/>
  </node>
  <node label="C18orf25" id="-73">
    <att type="list" name="cytoscape.alias.list">
      <att type="string" name="cytoscape.alias.list" value="C18orf25"/>
    </att>
    <att type="string" name="canonicalName" value="C18orf25"/>
    <att type="string" name="Column 4" value="C18orf25"/>
    <att type="string" name="Column 5" value="false"/>
    <att type="real" name="Column 2" value="-5.596105116"/>
    <att type="string" name="Column 3" value="Q5XG78;Q6N058;Q86TB5;Q8TCQ5;Q96B23"/>
    <att type="string" name="Column 1" value="C18orf25"/>
    <graphics type="ELLIPSE" h="40.0" w="40.0" x="106.59629821777344" y="2669.1181640625" fill="#a0a0ff" width="1" outline="#666666"/>
  </node>
  <node label="TWF1" id="-72">
    <att type="list" name="cytoscape.alias.list">
      <att type="string" name="cytoscape.alias.list" value="TWF1"/>
    </att>
    <att type="string" name="canonicalName" value="TWF1"/>
    <att type="string" name="Column 4" value="TWF1"/>
    <att type="string" name="Column 5" value="false"/>
    <att type="real" name="Column 2" value="-2.833773339"/>
    <att type="string" name="Column 3" value="Q12792;Q59G07;Q5U0B1;Q6FHJ1;Q6FHL6;Q6NUK9;Q86XL6;Q8TCD3"/>
    <att type="string" name="Column 1" value="TWF1"/>
    <graphics type="ELLIPSE" h="40.0" w="40.0" x="6.596376419067383" y="2669.1181640625" fill="#cfcfff" width="1" outline="#666666"/>
  </node>
  <node label="Q15203" id="-71">
    <att type="list" name="cytoscape.alias.list">
      <att type="string" name="cytoscape.alias.list" value="Q15203"/>
    </att>
    <att type="string" name="canonicalName" value="Q15203"/>
    <att type="string" name="Column 4" value="Q15203"/>
    <att type="string" name="Column 5" value="false"/>
    <att type="real" name="Column 2" value="3.438725338"/>
    <att type="string" name="Column 3" value="Q15203"/>
    <att type="string" name="Column 1" value="Q15203"/>
    <graphics type="ELLIPSE" h="40.0" w="40.0" x="2006.596435546875" y="2569.117919921875" fill="#ffc5c5" width="1" outline="#666666"/>
  </node>
  <node label="Q15202" id="-70">
    <att type="list" name="cytoscape.alias.list">
      <att type="string" name="cytoscape.alias.list" value="Q15202"/>
    </att>
    <att type="string" name="canonicalName" value="Q15202"/>
    <att type="string" name="Column 4" value="Q15202"/>
    <att type="string" name="Column 5" value="false"/>
    <att type="real" name="Column 2" value="3.438725338"/>
    <att type="string" name="Column 3" value="Q15202"/>
    <att type="string" name="Column 1" value="Q15202"/>
    <graphics type="ELLIPSE" h="40.0" w="40.0" x="1906.5965576171875" y="2569.117919921875" fill="#ffc5c5" width="1" outline="#666666"/>
  </node>
  <node label="PTMA" id="-69">
    <att type="list" name="cytoscape.alias.list">
      <att type="string" name="cytoscape.alias.list" value="PTMA"/>
    </att>
    <att type="string" name="canonicalName" value="PTMA"/>
    <att type="string" name="Column 4" value="PTMA;TMSA"/>
    <att type="string" name="Column 5" value="false"/>
    <att type="real" name="Column 2" value="3.438725338"/>
    <att type="string" name="Column 3" value="P06454;Q15204;Q15249;Q15592;Q53S24;Q7KZ52;Q7Z4R6;Q86YS2;Q8TBK9"/>
    <att type="string" name="Column 1" value="PTMA"/>
    <graphics type="ELLIPSE" h="40.0" w="40.0" x="1806.596435546875" y="2569.1181640625" fill="#ffc5c5" width="1" outline="#666666"/>
  </node>
  <node label="ULK1" id="-68">
    <att type="list" name="cytoscape.alias.list">
      <att type="string" name="cytoscape.alias.list" value="ULK1"/>
    </att>
    <att type="string" name="canonicalName" value="ULK1"/>
    <att type="string" name="Column 4" value="ULK1"/>
    <att type="string" name="Column 5" value="false"/>
    <att type="real" name="Column 2" value="-5.975558739"/>
    <att type="string" name="Column 3" value="O75385;Q9UQ28"/>
    <att type="string" name="Column 1" value="ULK1"/>
    <graphics type="ELLIPSE" h="40.0" w="40.0" x="1706.5965576171875" y="2569.117919921875" fill="#9999ff" width="1" outline="#666666"/>
  </node>
  <node label="CENTD2" id="-67">
    <att type="list" name="cytoscape.alias.list">
      <att type="string" name="cytoscape.alias.list" value="CENTD2"/>
    </att>
    <att type="string" name="canonicalName" value="CENTD2"/>
    <att type="string" name="Column 4" value="CENTD2;CGI;SDCCAG28;STARD10"/>
    <att type="string" name="Column 5" value="false"/>
    <att type="real" name="Column 2" value="3.331486764"/>
    <att type="string" name="Column 3" value="A3KLL7;O60532;O94879;Q4LDD5;Q59FI7;Q6PHS3;Q6ZMJ9;Q8WU51;Q96HP6;Q96L71;Q96P48;Q9Y365"/>
    <att type="string" name="Column 1" value="CENTD2"/>
    <graphics type="ELLIPSE" h="40.0" w="40.0" x="1606.5966796875" y="2569.1181640625" fill="#ffc6c6" width="1" outline="#666666"/>
  </node>
  <node label="PLEKHF2" id="-66">
    <att type="list" name="cytoscape.alias.list">
      <att type="string" name="cytoscape.alias.list" value="PLEKHF2"/>
    </att>
    <att type="string" name="canonicalName" value="PLEKHF2"/>
    <att type="string" name="Column 4" value="PLEKHF2"/>
    <att type="string" name="Column 5" value="false"/>
    <att type="real" name="Column 2" value="4.540823085"/>
    <att type="string" name="Column 3" value="Q9H8W4"/>
    <att type="string" name="Column 1" value="PLEKHF2"/>
    <graphics type="ELLIPSE" h="40.0" w="40.0" x="1506.5963134765625" y="2569.117919921875" fill="#ffb2b2" width="1" outline="#666666"/>
  </node>
  <node label="A2AB27" id="-65">
    <att type="list" name="cytoscape.alias.list">
      <att type="string" name="cytoscape.alias.list" value="A2AB27"/>
    </att>
    <att type="string" name="canonicalName" value="A2AB27"/>
    <att type="string" name="Column 4" value="A2AB27;P36915;Q0EFC6;Q6P458;Q86Z07;Q96CT5;Q96QB8"/>
    <att type="string" name="Column 5" value="false"/>
    <att type="real" name="Column 2" value="-5.283032616"/>
    <att type="string" name="Column 3" value="A2AB27;P36915;Q0EFC6;Q6P458;Q86Z07;Q96CT5;Q96QB8"/>
    <att type="string" name="Column 1" value="A2AB27"/>
    <graphics type="ELLIPSE" h="40.0" w="40.0" x="1406.59619140625" y="2569.117919921875" fill="#a5a5ff" width="1" outline="#666666"/>
  </node>
  <node label="FOXK2" id="-64">
    <att type="list" name="cytoscape.alias.list">
      <att type="string" name="cytoscape.alias.list" value="FOXK2"/>
    </att>
    <att type="string" name="canonicalName" value="FOXK2"/>
    <att type="string" name="Column 4" value="FOXK2;ILF;ILF1"/>
    <att type="string" name="Column 5" value="false"/>
    <att type="real" name="Column 2" value="-4.097472457"/>
    <att type="string" name="Column 3" value="Q01167;Q13622;Q13623;Q13624"/>
    <att type="string" name="Column 1" value="FOXK2"/>
    <graphics type="ELLIPSE" h="40.0" w="40.0" x="1306.596435546875" y="2569.117919921875" fill="#b9b9ff" width="1" outline="#666666"/>
  </node>
  <node label="ARMC1" id="-63">
    <att type="list" name="cytoscape.alias.list">
      <att type="string" name="cytoscape.alias.list" value="ARMC1"/>
    </att>
    <att type="string" name="canonicalName" value="ARMC1"/>
    <att type="string" name="Column 4" value="ARMC1"/>
    <att type="string" name="Column 5" value="false"/>
    <att type="real" name="Column 2" value="3.556603169"/>
    <att type="string" name="Column 3" value="Q9H018;Q9H820;Q9NVT9"/>
    <att type="string" name="Column 1" value="ARMC1"/>
    <graphics type="ELLIPSE" h="40.0" w="40.0" x="1206.5963134765625" y="2569.117919921875" fill="#ffc3c3" width="1" outline="#666666"/>
  </node>
  <node label="RECQ3" id="-62">
    <att type="list" name="cytoscape.alias.list">
      <att type="string" name="cytoscape.alias.list" value="RECQ3"/>
    </att>
    <att type="string" name="canonicalName" value="RECQ3"/>
    <att type="string" name="Column 4" value="RECQ3;RECQL2;WRN"/>
    <att type="string" name="Column 5" value="false"/>
    <att type="real" name="Column 2" value="0.0"/>
    <att type="string" name="Column 3" value="A1KYY9;Q14191;Q59F09"/>
    <att type="string" name="Column 1" value="RECQ3"/>
    <graphics type="ELLIPSE" h="40.0" w="40.0" x="1904.3236083984375" y="1549.2225341796875" fill="#ffffff" width="1" outline="#666666"/>
  </node>
  <node label="G22P1" id="-61">
    <att type="list" name="cytoscape.alias.list">
      <att type="string" name="cytoscape.alias.list" value="G22P1"/>
    </att>
    <att type="string" name="canonicalName" value="G22P1"/>
    <att type="string" name="Column 4" value="G22P1;XRCC6"/>
    <att type="string" name="Column 5" value="false"/>
    <att type="real" name="Column 2" value="-3.443405387"/>
    <att type="string" name="Column 3" value="P12956;Q6FG89;Q6IC76;Q9UCQ2;Q9UCQ3"/>
    <att type="string" name="Column 1" value="G22P1"/>
    <graphics type="ELLIPSE" h="40.0" w="40.0" x="1814.1043701171875" y="1490.21533203125" fill="#c4c4ff" width="1" outline="#666666"/>
  </node>
  <node label="MRE11A" id="-60">
    <att type="list" name="cytoscape.alias.list">
      <att type="string" name="cytoscape.alias.list" value="MRE11A"/>
    </att>
    <att type="string" name="canonicalName" value="MRE11A"/>
    <att type="string" name="Column 4" value="MRE11A"/>
    <att type="string" name="Column 5" value="false"/>
    <att type="real" name="Column 2" value="-3.073324743"/>
    <att type="string" name="Column 3" value="O43475;P49959;Q05D78;Q9BS79"/>
    <att type="string" name="Column 1" value="MRE11A"/>
    <graphics type="ELLIPSE" h="40.0" w="40.0" x="1724.2376708984375" y="1429.2200927734375" fill="#cbcbff" width="1" outline="#666666"/>
  </node>
  <node label="TRERF1" id="-59">
    <att type="list" name="cytoscape.alias.list">
      <att type="string" name="cytoscape.alias.list" value="TRERF1"/>
    </att>
    <att type="string" name="canonicalName" value="TRERF1"/>
    <att type="string" name="Column 4" value="TRERF1"/>
    <att type="string" name="Column 5" value="false"/>
    <att type="real" name="Column 2" value="-13.0071233"/>
    <att type="string" name="Column 3" value="Q05GC6;Q05GC8;Q7Z6T2;Q7Z6T3;Q96PN7;Q9NQ72;Q9NQ73;Q9NUN9"/>
    <att type="string" name="Column 1" value="TRERF1"/>
    <graphics type="ELLIPSE" h="40.0" w="40.0" x="1106.596435546875" y="2569.117919921875" fill="#2222ff" width="1" outline="#666666"/>
  </node>
  <node label="KLF2" id="-58">
    <att type="list" name="cytoscape.alias.list">
      <att type="string" name="cytoscape.alias.list" value="KLF2"/>
    </att>
    <att type="string" name="canonicalName" value="KLF2"/>
    <att type="string" name="Column 4" value="KLF2;LKLF"/>
    <att type="string" name="Column 5" value="false"/>
    <att type="real" name="Column 2" value="-11.76715446"/>
    <att type="string" name="Column 3" value="Q6IPC4;Q8IUN4;Q9UJS5;Q9UKR6;Q9Y5W3"/>
    <att type="string" name="Column 1" value="KLF2"/>
    <graphics type="ELLIPSE" h="40.0" w="40.0" x="1006.5963134765625" y="2569.1181640625" fill="#3737ff" width="1" outline="#666666"/>
  </node>
  <node label="NOD2" id="-57">
    <att type="list" name="cytoscape.alias.list">
      <att type="string" name="cytoscape.alias.list" value="NOD2"/>
    </att>
    <att type="string" name="canonicalName" value="NOD2"/>
    <att type="string" name="Column 4" value="NOD2"/>
    <att type="string" name="Column 5" value="false"/>
    <att type="real" name="Column 2" value="0.0"/>
    <att type="string" name="Column 3" value="A3FA72;Q6TDC3;Q7Z595;Q7Z596;Q7Z597;Q96RH5;Q96RH6;Q96RH8;Q9HC29"/>
    <att type="string" name="Column 1" value="NOD2"/>
    <graphics type="ELLIPSE" h="40.0" w="40.0" x="624.6229248046875" y="2054.756591796875" fill="#ffffff" width="1" outline="#666666"/>
  </node>
  <node label="CARDIAK" id="-56">
    <att type="list" name="cytoscape.alias.list">
      <att type="string" name="cytoscape.alias.list" value="CARDIAK"/>
    </att>
    <att type="string" name="canonicalName" value="CARDIAK"/>
    <att type="string" name="Column 4" value="CARDIAK;RICK;RIP2;RIPK2"/>
    <att type="string" name="Column 5" value="false"/>
    <att type="real" name="Column 2" value="-20.93474143"/>
    <att type="string" name="Column 3" value="O43353;Q2TU65;Q6UWF0"/>
    <att type="string" name="Column 1" value="CARDIAK"/>
    <graphics type="ELLIPSE" h="40.0" w="40.0" x="530.5030517578125" y="2107.16796875" fill="#0000ff" width="1" outline="#666666"/>
  </node>
  <node label="KIAA0794" id="-55">
    <att type="list" name="cytoscape.alias.list">
      <att type="string" name="cytoscape.alias.list" value="KIAA0794"/>
    </att>
    <att type="string" name="canonicalName" value="KIAA0794"/>
    <att type="string" name="Column 4" value="KIAA0794;UBXD7"/>
    <att type="string" name="Column 5" value="false"/>
    <att type="real" name="Column 2" value="-9.122483325"/>
    <att type="string" name="Column 3" value="O94888;Q6ZP77;Q86X20;Q8N327"/>
    <att type="string" name="Column 1" value="KIAA0794"/>
    <graphics type="ELLIPSE" h="40.0" w="40.0" x="906.5963745117188" y="2569.1181640625" fill="#6464ff" width="1" outline="#666666"/>
  </node>
  <node label="DMXL1" id="-54">
    <att type="list" name="cytoscape.alias.list">
      <att type="string" name="cytoscape.alias.list" value="DMXL1"/>
    </att>
    <att type="string" name="canonicalName" value="DMXL1"/>
    <att type="string" name="Column 4" value="DMXL1"/>
    <att type="string" name="Column 5" value="false"/>
    <att type="real" name="Column 2" value="-6.031902295"/>
    <att type="string" name="Column 3" value="Q05C95;Q9Y485"/>
    <att type="string" name="Column 1" value="DMXL1"/>
    <graphics type="ELLIPSE" h="40.0" w="40.0" x="806.59619140625" y="2569.117919921875" fill="#9898ff" width="1" outline="#666666"/>
  </node>
  <node label="STIM2" id="-53">
    <att type="list" name="cytoscape.alias.list">
      <att type="string" name="cytoscape.alias.list" value="STIM2"/>
    </att>
    <att type="string" name="canonicalName" value="STIM2"/>
    <att type="string" name="Column 4" value="STIM2"/>
    <att type="string" name="Column 5" value="false"/>
    <att type="real" name="Column 2" value="7.195969337"/>
    <att type="string" name="Column 3" value="Q05BJ5;Q96BF1;Q9BQH2;Q9H8R1;Q9P246"/>
    <att type="string" name="Column 1" value="STIM2"/>
    <graphics type="ELLIPSE" h="40.0" w="40.0" x="706.596435546875" y="2569.1181640625" fill="#ff8585" width="1" outline="#666666"/>
  </node>
  <node label="RTKN" id="-52">
    <att type="list" name="cytoscape.alias.list">
      <att type="string" name="cytoscape.alias.list" value="RTKN"/>
    </att>
    <att type="string" name="canonicalName" value="RTKN"/>
    <att type="string" name="Column 4" value="RTKN"/>
    <att type="string" name="Column 5" value="false"/>
    <att type="real" name="Column 2" value="6.991784234"/>
    <att type="string" name="Column 3" value="Q8WVN1;Q96PT6;Q9BST9;Q9HB05"/>
    <att type="string" name="Column 1" value="RTKN"/>
    <graphics type="ELLIPSE" h="40.0" w="40.0" x="606.5963134765625" y="2569.1181640625" fill="#ff8888" width="1" outline="#666666"/>
  </node>
  <node label="DMXL2" id="-51">
    <att type="list" name="cytoscape.alias.list">
      <att type="string" name="cytoscape.alias.list" value="DMXL2"/>
    </att>
    <att type="string" name="canonicalName" value="DMXL2"/>
    <att type="string" name="Column 4" value="DMXL2"/>
    <att type="string" name="Column 5" value="false"/>
    <att type="real" name="Column 2" value="7.167888615"/>
    <att type="string" name="Column 3" value="O94938;Q8TDJ6;Q8WTV7"/>
    <att type="string" name="Column 1" value="DMXL2"/>
    <graphics type="ELLIPSE" h="40.0" w="40.0" x="506.596435546875" y="2569.1181640625" fill="#ff8585" width="1" outline="#666666"/>
  </node>
  <node label="GOLGA4" id="-50">
    <att type="list" name="cytoscape.alias.list">
      <att type="string" name="cytoscape.alias.list" value="GOLGA4"/>
    </att>
    <att type="string" name="canonicalName" value="GOLGA4"/>
    <att type="string" name="Column 4" value="GOLGA4"/>
    <att type="string" name="Column 5" value="false"/>
    <att type="real" name="Column 2" value="-6.301489347"/>
    <att type="string" name="Column 3" value="Q13270;Q13439;Q13654;Q14436;Q49A56;Q59EW8;Q86W71;Q9H2G3"/>
    <att type="string" name="Column 1" value="GOLGA4"/>
    <graphics type="ELLIPSE" h="40.0" w="40.0" x="406.5963439941406" y="2569.117919921875" fill="#9494ff" width="1" outline="#666666"/>
  </node>
  <node label="NPEPL1" id="-49">
    <att type="list" name="cytoscape.alias.list">
      <att type="string" name="cytoscape.alias.list" value="NPEPL1"/>
    </att>
    <att type="string" name="canonicalName" value="NPEPL1"/>
    <att type="string" name="Column 4" value="NPEPL1;STX16"/>
    <att type="string" name="Column 5" value="false"/>
    <att type="real" name="Column 2" value="5.553288098"/>
    <att type="string" name="Column 3" value="O14661;O14662;O14663;O60517;Q53G37;Q59G13;Q5W083;Q5W084;Q5W086;Q5W087;Q5XKI6;Q6GMS8;Q8NDH3;Q8TF28;Q8WUI2;Q96NX8;Q9H0Z0;Q9H1T6;Q9H1T7;Q9H1T8;Q9HAI5;Q9UIX5"/>
    <att type="string" name="Column 1" value="NPEPL1"/>
    <graphics type="ELLIPSE" h="40.0" w="40.0" x="306.5963439941406" y="2569.1181640625" fill="#ffa1a1" width="1" outline="#666666"/>
  </node>
  <node label="ARVCF" id="-48">
    <att type="list" name="cytoscape.alias.list">
      <att type="string" name="cytoscape.alias.list" value="ARVCF"/>
    </att>
    <att type="string" name="canonicalName" value="ARVCF"/>
    <att type="string" name="Column 4" value="ARVCF"/>
    <att type="string" name="Column 5" value="false"/>
    <att type="real" name="Column 2" value="7.633271756"/>
    <att type="string" name="Column 3" value="O00192;Q05BN6;Q8NAH4"/>
    <att type="string" name="Column 1" value="ARVCF"/>
    <graphics type="ELLIPSE" h="40.0" w="40.0" x="206.59628295898438" y="2569.117919921875" fill="#ff7d7d" width="1" outline="#666666"/>
  </node>
  <node label="BAIAP2L1" id="-47">
    <att type="list" name="cytoscape.alias.list">
      <att type="string" name="cytoscape.alias.list" value="BAIAP2L1"/>
    </att>
    <att type="string" name="canonicalName" value="BAIAP2L1"/>
    <att type="string" name="Column 4" value="BAIAP2L1"/>
    <att type="string" name="Column 5" value="false"/>
    <att type="real" name="Column 2" value="-6.438568035"/>
    <att type="string" name="Column 3" value="A4D268;Q75L21;Q75L22;Q96CV4;Q9H5F5;Q9UHR4;Q9Y2M8"/>
    <att type="string" name="Column 1" value="BAIAP2L1"/>
    <graphics type="ELLIPSE" h="40.0" w="40.0" x="106.5963134765625" y="2569.1181640625" fill="#9292ff" width="1" outline="#666666"/>
  </node>
  <node label="KIAA0528" id="-46">
    <att type="list" name="cytoscape.alias.list">
      <att type="string" name="cytoscape.alias.list" value="KIAA0528"/>
    </att>
    <att type="string" name="canonicalName" value="KIAA0528"/>
    <att type="string" name="Column 4" value="KIAA0528"/>
    <att type="string" name="Column 5" value="false"/>
    <att type="real" name="Column 2" value="4.36900668"/>
    <att type="string" name="Column 3" value="O60280;Q17RY7;Q7Z619;Q86SU3;Q86YS7"/>
    <att type="string" name="Column 1" value="KIAA0528"/>
    <graphics type="ELLIPSE" h="40.0" w="40.0" x="6.596345901489258" y="2569.117919921875" fill="#ffb5b5" width="1" outline="#666666"/>
  </node>
  <node label="RBBP6" id="-45">
    <att type="list" name="cytoscape.alias.list">
      <att type="string" name="cytoscape.alias.list" value="RBBP6"/>
    </att>
    <att type="string" name="canonicalName" value="RBBP6"/>
    <att type="string" name="Column 4" value="RBBP6"/>
    <att type="string" name="Column 5" value="false"/>
    <att type="real" name="Column 2" value="-5.998535289"/>
    <att type="string" name="Column 3" value="Q15290;Q6DKH4;Q6P4C2;Q6YNC9;Q7Z6E8;Q7Z6E9;Q8N0V2;Q96PH3;Q9H3I8;Q9H5M5;Q9NPX4"/>
    <att type="string" name="Column 1" value="RBBP6"/>
    <graphics type="ELLIPSE" h="40.0" w="40.0" x="2006.596435546875" y="2469.117919921875" fill="#9999ff" width="1" outline="#666666"/>
  </node>
  <node label="AMPD3" id="-44">
    <att type="list" name="cytoscape.alias.list">
      <att type="string" name="cytoscape.alias.list" value="AMPD3"/>
    </att>
    <att type="string" name="canonicalName" value="AMPD3"/>
    <att type="string" name="Column 4" value="AMPD3"/>
    <att type="string" name="Column 5" value="false"/>
    <att type="real" name="Column 2" value="-5.00228536"/>
    <att type="string" name="Column 3" value="A0AUX0;Q01432"/>
    <att type="string" name="Column 1" value="AMPD3"/>
    <graphics type="ELLIPSE" h="40.0" w="40.0" x="1906.5963134765625" y="2469.11767578125" fill="#aaaaff" width="1" outline="#666666"/>
  </node>
  <node label="PLEKHG5" id="-43">
    <att type="list" name="cytoscape.alias.list">
      <att type="string" name="cytoscape.alias.list" value="PLEKHG5"/>
    </att>
    <att type="string" name="canonicalName" value="PLEKHG5"/>
    <att type="string" name="Column 4" value="PLEKHG5;TNFRSF25"/>
    <att type="string" name="Column 5" value="false"/>
    <att type="real" name="Column 2" value="3.011927768"/>
    <att type="string" name="Column 3" value="O00275;O00276;O00277;O00278;O00279;O00280;O14865;O14866;O94827;P78507;P78515;Q5SY17;Q5SY18;Q5T8W5;Q5T8W9;Q5T8X2;Q5T8X5;Q5T8X6;Q5T8X7;Q5T8X8;Q6ZNM0;Q7Z436;Q86YD8;Q92983;Q93036;Q93037;Q93038;Q96BS1;Q99722;Q99830;Q99831;Q9BY86;Q9UME0;Q9UME1;Q9UME5"/>
    <att type="string" name="Column 1" value="PLEKHG5"/>
    <graphics type="ELLIPSE" h="40.0" w="40.0" x="1189.1732177734375" y="1429.22021484375" fill="#ffcccc" width="1" outline="#666666"/>
  </node>
  <node label="TRADD" id="-42">
    <att type="list" name="cytoscape.alias.list">
      <att type="string" name="cytoscape.alias.list" value="TRADD"/>
    </att>
    <att type="string" name="canonicalName" value="TRADD"/>
    <att type="string" name="Column 4" value="TRADD"/>
    <att type="string" name="Column 5" value="false"/>
    <att type="real" name="Column 2" value="0.0"/>
    <att type="string" name="Column 3" value="Q15628;Q52NZ1"/>
    <att type="string" name="Column 1" value="TRADD"/>
    <graphics type="ELLIPSE" h="40.0" w="40.0" x="1170.50244140625" y="1537.1038818359375" fill="#ffffff" width="1" outline="#666666"/>
  </node>
  <node label="MAP3K5" id="-41">
    <att type="list" name="cytoscape.alias.list">
      <att type="string" name="cytoscape.alias.list" value="MAP3K5"/>
    </att>
    <att type="string" name="canonicalName" value="MAP3K5"/>
    <att type="string" name="Column 4" value="MAP3K5"/>
    <att type="string" name="Column 5" value="false"/>
    <att type="real" name="Column 2" value="-3.623329277"/>
    <att type="string" name="Column 3" value="Q59GL6;Q5THN3;Q99461;Q99683"/>
    <att type="string" name="Column 1" value="MAP3K5"/>
    <graphics type="ELLIPSE" h="40.0" w="40.0" x="1195.2891845703125" y="1755.7144775390625" fill="#c1c1ff" width="1" outline="#666666"/>
  </node>
  <node label="TRAF2" id="-40">
    <att type="list" name="cytoscape.alias.list">
      <att type="string" name="cytoscape.alias.list" value="TRAF2"/>
    </att>
    <att type="string" name="canonicalName" value="TRAF2"/>
    <att type="string" name="Column 4" value="TRAF2"/>
    <att type="string" name="Column 5" value="false"/>
    <att type="real" name="Column 2" value="-4.558878082"/>
    <att type="string" name="Column 3" value="Q12933;Q5T1L5;Q5T1L6;Q5T1L7;Q5T1L8;Q5T5T6;Q96NT2"/>
    <att type="string" name="Column 1" value="TRAF2"/>
    <graphics type="ELLIPSE" h="40.0" w="40.0" x="1173.4100341796875" y="1647.46923828125" fill="#b1b1ff" width="1" outline="#666666"/>
  </node>
  <node label="DYNC1LI1" id="-39">
    <att type="list" name="cytoscape.alias.list">
      <att type="string" name="cytoscape.alias.list" value="DYNC1LI1"/>
    </att>
    <att type="string" name="canonicalName" value="DYNC1LI1"/>
    <att type="string" name="Column 4" value="DYNC1LI1"/>
    <att type="string" name="Column 5" value="false"/>
    <att type="real" name="Column 2" value="5.819091704"/>
    <att type="string" name="Column 3" value="A2RRG7;Q53HC8;Q53HK7;Q6MZE7;Q9Y6G9"/>
    <att type="string" name="Column 1" value="DYNC1LI1"/>
    <graphics type="ELLIPSE" h="40.0" w="40.0" x="1806.5966796875" y="2469.118408203125" fill="#ff9c9c" width="1" outline="#666666"/>
  </node>
  <node label="AFTPH" id="-38">
    <att type="list" name="cytoscape.alias.list">
      <att type="string" name="cytoscape.alias.list" value="AFTPH"/>
    </att>
    <att type="string" name="canonicalName" value="AFTPH"/>
    <att type="string" name="Column 4" value="AFTPH"/>
    <att type="string" name="Column 5" value="false"/>
    <att type="real" name="Column 2" value="5.776961136"/>
    <att type="string" name="Column 3" value="Q3LIF3;Q53GW0;Q6ULP2;Q6ZM66;Q86VW3;Q8TCF3;Q9H7E3;Q9HAB9;Q9NXS4"/>
    <att type="string" name="Column 1" value="AFTPH"/>
    <graphics type="ELLIPSE" h="40.0" w="40.0" x="1706.596435546875" y="2469.117919921875" fill="#ff9d9d" width="1" outline="#666666"/>
  </node>
  <node label="PAK2" id="-37">
    <att type="list" name="cytoscape.alias.list">
      <att type="string" name="cytoscape.alias.list" value="PAK2"/>
    </att>
    <att type="string" name="canonicalName" value="PAK2"/>
    <att type="string" name="Column 4" value="PAK2"/>
    <att type="string" name="Column 5" value="false"/>
    <att type="real" name="Column 2" value="6.169245799"/>
    <att type="string" name="Column 3" value="Q13154;Q13177;Q6ISC3"/>
    <att type="string" name="Column 1" value="PAK2"/>
    <graphics type="ELLIPSE" h="40.0" w="40.0" x="1606.5965576171875" y="2469.1181640625" fill="#ff9696" width="1" outline="#666666"/>
  </node>
  <node label="KIAA0310" id="-36">
    <att type="list" name="cytoscape.alias.list">
      <att type="string" name="cytoscape.alias.list" value="KIAA0310"/>
    </att>
    <att type="string" name="canonicalName" value="KIAA0310"/>
    <att type="string" name="Column 4" value="KIAA0310"/>
    <att type="string" name="Column 5" value="false"/>
    <att type="real" name="Column 2" value="4.180541694"/>
    <att type="string" name="Column 3" value="A0PJ75;A1YCA4;Q4G0D7;Q5SXP2;Q8N2P2;Q8N9G1;Q9BV84"/>
    <att type="string" name="Column 1" value="KIAA0310"/>
    <graphics type="ELLIPSE" h="40.0" w="40.0" x="1506.5963134765625" y="2469.117919921875" fill="#ffb8b8" width="1" outline="#666666"/>
  </node>
  <node label="ZNRF2" id="-35">
    <att type="list" name="cytoscape.alias.list">
      <att type="string" name="cytoscape.alias.list" value="ZNRF2"/>
    </att>
    <att type="string" name="canonicalName" value="ZNRF2"/>
    <att type="string" name="Column 4" value="ZNRF2"/>
    <att type="string" name="Column 5" value="false"/>
    <att type="real" name="Column 2" value="-3.628290574"/>
    <att type="string" name="Column 3" value="Q8NEX1;Q8NHG8"/>
    <att type="string" name="Column 1" value="ZNRF2"/>
    <graphics type="ELLIPSE" h="40.0" w="40.0" x="1406.59619140625" y="2469.117919921875" fill="#c1c1ff" width="1" outline="#666666"/>
  </node>
  <node label="KLC2L" id="-34">
    <att type="list" name="cytoscape.alias.list">
      <att type="string" name="cytoscape.alias.list" value="KLC2L"/>
    </att>
    <att type="string" name="canonicalName" value="KLC2L"/>
    <att type="string" name="Column 4" value="KLC2L;KLC3"/>
    <att type="string" name="Column 5" value="false"/>
    <att type="real" name="Column 2" value="-4.074035203"/>
    <att type="string" name="Column 3" value="A0AVM3;A2RUT6;Q6GMU2;Q6P597;Q8NAL1;Q8WWJ9"/>
    <att type="string" name="Column 1" value="KLC2L"/>
    <graphics type="ELLIPSE" h="40.0" w="40.0" x="1306.5963134765625" y="2469.11767578125" fill="#babaff" width="1" outline="#666666"/>
  </node>
  <node label="CRTC3" id="-33">
    <att type="list" name="cytoscape.alias.list">
      <att type="string" name="cytoscape.alias.list" value="CRTC3"/>
    </att>
    <att type="string" name="canonicalName" value="CRTC3"/>
    <att type="string" name="Column 4" value="CRTC3"/>
    <att type="string" name="Column 5" value="false"/>
    <att type="real" name="Column 2" value="-3.975305856"/>
    <att type="string" name="Column 3" value="Q6DK61;Q6DK62;Q6UUV7;Q8TEF4;Q9H6U2"/>
    <att type="string" name="Column 1" value="CRTC3"/>
    <graphics type="ELLIPSE" h="40.0" w="40.0" x="1206.59619140625" y="2469.117919921875" fill="#bbbbff" width="1" outline="#666666"/>
  </node>
  <node label="COL4A3BP" id="-32">
    <att type="list" name="cytoscape.alias.list">
      <att type="string" name="cytoscape.alias.list" value="COL4A3BP"/>
    </att>
    <att type="string" name="canonicalName" value="COL4A3BP"/>
    <att type="string" name="Column 4" value="COL4A3BP"/>
    <att type="string" name="Column 5" value="false"/>
    <att type="real" name="Column 2" value="-3.718806219"/>
    <att type="string" name="Column 3" value="Q53YV1;Q53YV2;Q96Q85;Q96Q88;Q9H2S7;Q9H2S8;Q9Y5P4"/>
    <att type="string" name="Column 1" value="COL4A3BP"/>
    <graphics type="ELLIPSE" h="40.0" w="40.0" x="1106.5963134765625" y="2469.1181640625" fill="#c0c0ff" width="1" outline="#666666"/>
  </node>
  <node label="TPD52L2" id="-31">
    <att type="list" name="cytoscape.alias.list">
      <att type="string" name="cytoscape.alias.list" value="TPD52L2"/>
    </att>
    <att type="string" name="canonicalName" value="TPD52L2"/>
    <att type="string" name="Column 4" value="TPD52L2"/>
    <att type="string" name="Column 5" value="false"/>
    <att type="real" name="Column 2" value="7.446228364"/>
    <att type="string" name="Column 3" value="O43398;O43399;Q53GA0;Q5J908;Q5JWU5;Q5JWU6;Q5JWU8;Q5U0E0;Q68E05;Q6FGS1;Q9H3Z6"/>
    <att type="string" name="Column 1" value="TPD52L2"/>
    <graphics type="ELLIPSE" h="40.0" w="40.0" x="1006.5963134765625" y="2469.1181640625" fill="#ff8080" width="1" outline="#666666"/>
  </node>
  <node label="C10orf54" id="-30">
    <att type="list" name="cytoscape.alias.list">
      <att type="string" name="cytoscape.alias.list" value="C10orf54"/>
    </att>
    <att type="string" name="canonicalName" value="C10orf54"/>
    <att type="string" name="Column 4" value="C10orf54"/>
    <att type="string" name="Column 5" value="false"/>
    <att type="real" name="Column 2" value="-4.285329608"/>
    <att type="string" name="Column 3" value="A1L0X9;Q6UXF3;Q8WUG3;Q8WYZ8;Q9H7M9"/>
    <att type="string" name="Column 1" value="C10orf54"/>
    <graphics type="ELLIPSE" h="40.0" w="40.0" x="906.5963745117188" y="2469.1181640625" fill="#b6b6ff" width="1" outline="#666666"/>
  </node>
  <node label="GRIPAP1" id="-29">
    <att type="list" name="cytoscape.alias.list">
      <att type="string" name="cytoscape.alias.list" value="GRIPAP1"/>
    </att>
    <att type="string" name="canonicalName" value="GRIPAP1"/>
    <att type="string" name="Column 4" value="GRIPAP1"/>
    <att type="string" name="Column 5" value="false"/>
    <att type="real" name="Column 2" value="-3.793122411"/>
    <att type="string" name="Column 3" value="Q3MJ75;Q4V327;Q4V328;Q4V329;Q4V330;Q5HYG1;Q6N046;Q96DH8;Q9NQ43;Q9ULQ3"/>
    <att type="string" name="Column 1" value="GRIPAP1"/>
    <graphics type="ELLIPSE" h="40.0" w="40.0" x="806.5963745117188" y="2469.117919921875" fill="#bfbfff" width="1" outline="#666666"/>
  </node>
  <node label="CRMP4" id="-28">
    <att type="list" name="cytoscape.alias.list">
      <att type="string" name="cytoscape.alias.list" value="CRMP4"/>
    </att>
    <att type="string" name="canonicalName" value="CRMP4"/>
    <att type="string" name="Column 4" value="CRMP4;DPYSL3;ULIP"/>
    <att type="string" name="Column 5" value="false"/>
    <att type="real" name="Column 2" value="-2.992227931"/>
    <att type="string" name="Column 3" value="Q14195;Q6DEN2;Q8IXW6;Q93012"/>
    <att type="string" name="Column 1" value="CRMP4"/>
    <graphics type="ELLIPSE" h="40.0" w="40.0" x="706.5964965820312" y="2469.1181640625" fill="#ccccff" width="1" outline="#666666"/>
  </node>
  <node label="CSRP1" id="-27">
    <att type="list" name="cytoscape.alias.list">
      <att type="string" name="cytoscape.alias.list" value="CSRP1"/>
    </att>
    <att type="string" name="canonicalName" value="CSRP1"/>
    <att type="string" name="Column 4" value="CSRP1"/>
    <att type="string" name="Column 5" value="false"/>
    <att type="real" name="Column 2" value="-3.85392632"/>
    <att type="string" name="Column 3" value="P21291;Q5U0J2;Q6AI18;Q6AWD1;Q9BTA4"/>
    <att type="string" name="Column 1" value="CSRP1"/>
    <graphics type="ELLIPSE" h="40.0" w="40.0" x="606.5962524414062" y="2469.117919921875" fill="#bdbdff" width="1" outline="#666666"/>
  </node>
  <node label="G3BP1" id="-26">
    <att type="list" name="cytoscape.alias.list">
      <att type="string" name="cytoscape.alias.list" value="G3BP1"/>
    </att>
    <att type="string" name="canonicalName" value="G3BP1"/>
    <att type="string" name="Column 4" value="G3BP1"/>
    <att type="string" name="Column 5" value="false"/>
    <att type="real" name="Column 2" value="3.016925267"/>
    <att type="string" name="Column 3" value="Q13283;Q32P45;Q53HH4;Q5HYE9;Q5U0Q1;Q6FI03;Q6ZP53"/>
    <att type="string" name="Column 1" value="G3BP1"/>
    <graphics type="ELLIPSE" h="40.0" w="40.0" x="506.596435546875" y="2469.1181640625" fill="#ffcccc" width="1" outline="#666666"/>
  </node>
  <node label="KIAA1550" id="-25">
    <att type="list" name="cytoscape.alias.list">
      <att type="string" name="cytoscape.alias.list" value="KIAA1550"/>
    </att>
    <att type="string" name="canonicalName" value="KIAA1550"/>
    <att type="string" name="Column 4" value="KIAA1550;PLXNA4;PLXNA4A;PLXNA4B"/>
    <att type="string" name="Column 5" value="false"/>
    <att type="real" name="Column 2" value="-3.26306855"/>
    <att type="string" name="Column 3" value="A4D1N6;Q6UWC6;Q6ZW89;Q8N969;Q8ND00;Q8NEN3;Q9HCM2;Q9NTD4"/>
    <att type="string" name="Column 1" value="KIAA1550"/>
    <graphics type="ELLIPSE" h="40.0" w="40.0" x="406.5962829589844" y="2469.117919921875" fill="#c8c8ff" width="1" outline="#666666"/>
  </node>
  <node label="PLXNA2" id="-24">
    <att type="list" name="cytoscape.alias.list">
      <att type="string" name="cytoscape.alias.list" value="PLXNA2"/>
    </att>
    <att type="string" name="canonicalName" value="PLXNA2"/>
    <att type="string" name="Column 4" value="PLXNA2"/>
    <att type="string" name="Column 5" value="false"/>
    <att type="real" name="Column 2" value="-3.26306855"/>
    <att type="string" name="Column 3" value="A2RTX9;O75051;Q5JRL6;Q6UX61;Q8N5M2;Q96DQ4;Q96GN9;Q9BRL1;Q9HAE7;Q9UIW1"/>
    <att type="string" name="Column 1" value="PLXNA2"/>
    <graphics type="ELLIPSE" h="40.0" w="40.0" x="306.5964050292969" y="2469.1181640625" fill="#c8c8ff" width="1" outline="#666666"/>
  </node>
  <node label="FCHO2" id="-23">
    <att type="list" name="cytoscape.alias.list">
      <att type="string" name="cytoscape.alias.list" value="FCHO2"/>
    </att>
    <att type="string" name="canonicalName" value="FCHO2"/>
    <att type="string" name="Column 4" value="FCHO2"/>
    <att type="string" name="Column 5" value="false"/>
    <att type="real" name="Column 2" value="-2.956257338"/>
    <att type="string" name="Column 3" value="A0JLQ4;Q0JRZ9;Q0JTJ3;Q96CF5"/>
    <att type="string" name="Column 1" value="FCHO2"/>
    <graphics type="ELLIPSE" h="40.0" w="40.0" x="206.5963592529297" y="2469.117919921875" fill="#cdcdff" width="1" outline="#666666"/>
  </node>
  <node label="FNBP1" id="-22">
    <att type="list" name="cytoscape.alias.list">
      <att type="string" name="cytoscape.alias.list" value="FNBP1"/>
    </att>
    <att type="string" name="canonicalName" value="FNBP1"/>
    <att type="string" name="Column 4" value="FNBP1"/>
    <att type="string" name="Column 5" value="false"/>
    <att type="real" name="Column 2" value="-3.823932141"/>
    <att type="string" name="Column 3" value="O60301;Q3MIN8;Q5TC87;Q5TC88;Q5TC89;Q6P658;Q7LGG2;Q96RU3;Q9H8H8;Q9NWD1"/>
    <att type="string" name="Column 1" value="FNBP1"/>
    <graphics type="ELLIPSE" h="40.0" w="40.0" x="106.59638977050781" y="2469.117919921875" fill="#bebeff" width="1" outline="#666666"/>
  </node>
  <node label="P2RY2" id="-21">
    <att type="list" name="cytoscape.alias.list">
      <att type="string" name="cytoscape.alias.list" value="P2RY2"/>
    </att>
    <att type="string" name="canonicalName" value="P2RY2"/>
    <att type="string" name="Column 4" value="P2RY2"/>
    <att type="string" name="Column 5" value="false"/>
    <att type="real" name="Column 2" value="-3.301983815"/>
    <att type="string" name="Column 3" value="P41231;Q96EM8"/>
    <att type="string" name="Column 1" value="P2RY2"/>
    <graphics type="ELLIPSE" h="40.0" w="40.0" x="6.596324920654297" y="2469.117919921875" fill="#c7c7ff" width="1" outline="#666666"/>
  </node>
  <node label="MYST4" id="-20">
    <att type="list" name="cytoscape.alias.list">
      <att type="string" name="cytoscape.alias.list" value="MYST4"/>
    </att>
    <att type="string" name="canonicalName" value="MYST4"/>
    <att type="string" name="Column 4" value="MYST4"/>
    <att type="string" name="Column 5" value="false"/>
    <att type="real" name="Column 2" value="-4.195644859"/>
    <att type="string" name="Column 3" value="O15087;Q69YR9;Q86Y05;Q8WU81;Q8WYB5;Q9UKW2;Q9UKW3;Q9UKX0"/>
    <att type="string" name="Column 1" value="MYST4"/>
    <graphics type="ELLIPSE" h="40.0" w="40.0" x="2009.48095703125" y="2261.442626953125" fill="#b8b8ff" width="1" outline="#666666"/>
  </node>
  <node label="KIF1B" id="-19">
    <att type="list" name="cytoscape.alias.list">
      <att type="string" name="cytoscape.alias.list" value="KIF1B"/>
    </att>
    <att type="string" name="canonicalName" value="KIF1B"/>
    <att type="string" name="Column 4" value="KIF1B"/>
    <att type="string" name="Column 5" value="false"/>
    <att type="real" name="Column 2" value="-3.25293235"/>
    <att type="string" name="Column 3" value="O60333;Q4R9M7;Q4R9M8;Q4VXC3;Q4VXC4;Q4VXC5;Q4VXC6;Q96Q94;Q9BV80;Q9H8Z3;Q9P280"/>
    <att type="string" name="Column 1" value="KIF1B"/>
    <graphics type="ELLIPSE" h="40.0" w="40.0" x="1909.48095703125" y="2261.442626953125" fill="#c8c8ff" width="1" outline="#666666"/>
  </node>
  <node label="JUB" id="-18">
    <att type="list" name="cytoscape.alias.list">
      <att type="string" name="cytoscape.alias.list" value="JUB"/>
    </att>
    <att type="string" name="canonicalName" value="JUB"/>
    <att type="string" name="Column 4" value="JUB"/>
    <att type="string" name="Column 5" value="false"/>
    <att type="real" name="Column 2" value="3.255318931"/>
    <att type="string" name="Column 3" value="Q96IF1"/>
    <att type="string" name="Column 1" value="JUB"/>
    <graphics type="ELLIPSE" h="40.0" w="40.0" x="1809.4808349609375" y="2261.4423828125" fill="#ffc8c8" width="1" outline="#666666"/>
  </node>
  <node label="CCM2" id="-17">
    <att type="list" name="cytoscape.alias.list">
      <att type="string" name="cytoscape.alias.list" value="CCM2"/>
    </att>
    <att type="string" name="canonicalName" value="CCM2"/>
    <att type="string" name="Column 4" value="CCM2"/>
    <att type="string" name="Column 5" value="false"/>
    <att type="real" name="Column 2" value="4.477916159"/>
    <att type="string" name="Column 3" value="A4D2L4;Q6P456;Q71RE5;Q8TAT4;Q9BSQ5"/>
    <att type="string" name="Column 1" value="CCM2"/>
    <graphics type="ELLIPSE" h="40.0" w="40.0" x="1709.48095703125" y="2261.442626953125" fill="#ffb3b3" width="1" outline="#666666"/>
  </node>
  <node label="PIH1D1" id="-16">
    <att type="list" name="cytoscape.alias.list">
      <att type="string" name="cytoscape.alias.list" value="PIH1D1"/>
    </att>
    <att type="string" name="canonicalName" value="PIH1D1"/>
    <att type="string" name="Column 4" value="PIH1D1"/>
    <att type="string" name="Column 5" value="false"/>
    <att type="real" name="Column 2" value="-3.171472957"/>
    <att type="string" name="Column 3" value="Q9BVL0;Q9NWS0"/>
    <att type="string" name="Column 1" value="PIH1D1"/>
    <graphics type="ELLIPSE" h="40.0" w="40.0" x="1609.48095703125" y="2261.4423828125" fill="#c9c9ff" width="1" outline="#666666"/>
  </node>
  <node label="MICALL1" id="-15">
    <att type="list" name="cytoscape.alias.list">
      <att type="string" name="cytoscape.alias.list" value="MICALL1"/>
    </att>
    <att type="string" name="canonicalName" value="MICALL1"/>
    <att type="string" name="Column 4" value="MICALL1"/>
    <att type="string" name="Column 5" value="false"/>
    <att type="real" name="Column 2" value="-2.806558639"/>
    <att type="string" name="Column 3" value="Q5TI16;Q641Q8;Q68D58;Q7RTP5;Q8N3F8;Q8N3N8;Q9BVL9;Q9BY92;Q9UH43;Q9UH44;Q9UH45"/>
    <att type="string" name="Column 1" value="MICALL1"/>
    <graphics type="ELLIPSE" h="40.0" w="40.0" x="1509.48095703125" y="2261.4423828125" fill="#cfcfff" width="1" outline="#666666"/>
  </node>
  <node label="HECA" id="-14">
    <att type="list" name="cytoscape.alias.list">
      <att type="string" name="cytoscape.alias.list" value="HECA"/>
    </att>
    <att type="string" name="canonicalName" value="HECA"/>
    <att type="string" name="Column 4" value="HECA"/>
    <att type="string" name="Column 5" value="false"/>
    <att type="real" name="Column 2" value="-3.30303656"/>
    <att type="string" name="Column 3" value="Q9UBI9"/>
    <att type="string" name="Column 1" value="HECA"/>
    <graphics type="ELLIPSE" h="40.0" w="40.0" x="1409.48095703125" y="2261.4423828125" fill="#c7c7ff" width="1" outline="#666666"/>
  </node>
  <node label="FIP1L1" id="-13">
    <att type="list" name="cytoscape.alias.list">
      <att type="string" name="cytoscape.alias.list" value="FIP1L1"/>
    </att>
    <att type="string" name="canonicalName" value="FIP1L1"/>
    <att type="string" name="Column 4" value="FIP1L1"/>
    <att type="string" name="Column 5" value="false"/>
    <att type="real" name="Column 2" value="5.144797095"/>
    <att type="string" name="Column 3" value="Q0VGE0;Q499Y4;Q49AU3;Q6UN15;Q7Z608;Q8WVN3;Q96F80;Q9H077"/>
    <att type="string" name="Column 1" value="FIP1L1"/>
    <graphics type="ELLIPSE" h="40.0" w="40.0" x="1309.4808349609375" y="2261.442138671875" fill="#ffa8a8" width="1" outline="#666666"/>
  </node>
  <node label="PTPN23" id="-12">
    <att type="list" name="cytoscape.alias.list">
      <att type="string" name="cytoscape.alias.list" value="PTPN23"/>
    </att>
    <att type="string" name="canonicalName" value="PTPN23"/>
    <att type="string" name="Column 4" value="PTPN23"/>
    <att type="string" name="Column 5" value="false"/>
    <att type="real" name="Column 2" value="3.916331736"/>
    <att type="string" name="Column 3" value="Q7KZF8;Q8N6Z5;Q9BSR5;Q9H3S7;Q9P257;Q9UG03;Q9UMZ4"/>
    <att type="string" name="Column 1" value="PTPN23"/>
    <graphics type="ELLIPSE" h="40.0" w="40.0" x="1209.4808349609375" y="2261.442138671875" fill="#ffbcbc" width="1" outline="#666666"/>
  </node>
  <node label="WDR13" id="-11">
    <att type="list" name="cytoscape.alias.list">
      <att type="string" name="cytoscape.alias.list" value="WDR13"/>
    </att>
    <att type="string" name="canonicalName" value="WDR13"/>
    <att type="string" name="Column 4" value="WDR13"/>
    <att type="string" name="Column 5" value="false"/>
    <att type="real" name="Column 2" value="-3.925059511"/>
    <att type="string" name="Column 3" value="Q06DW8;Q06DW9;Q06DX0;Q06DX1;Q14827;Q6NXG4;Q9BUL7;Q9H1Z4;Q9NWW4"/>
    <att type="string" name="Column 1" value="WDR13"/>
    <graphics type="ELLIPSE" h="40.0" w="40.0" x="1109.48095703125" y="2261.4423828125" fill="#bcbcff" width="1" outline="#666666"/>
  </node>
  <node label="SAMD4A" id="-10">
    <att type="list" name="cytoscape.alias.list">
      <att type="string" name="cytoscape.alias.list" value="SAMD4A"/>
    </att>
    <att type="string" name="canonicalName" value="SAMD4A"/>
    <att type="string" name="Column 4" value="SAMD4A"/>
    <att type="string" name="Column 5" value="false"/>
    <att type="real" name="Column 2" value="-4.14025659"/>
    <att type="string" name="Column 3" value="Q0VA96;Q6PEW4;Q8WW19;Q9UFP6;Q9UPU9"/>
    <att type="string" name="Column 1" value="SAMD4A"/>
    <graphics type="ELLIPSE" h="40.0" w="40.0" x="1009.4810791015625" y="2261.4423828125" fill="#b9b9ff" width="1" outline="#666666"/>
  </node>
  <node label="JMJD1C" id="-9">
    <att type="list" name="cytoscape.alias.list">
      <att type="string" name="cytoscape.alias.list" value="JMJD1C"/>
    </att>
    <att type="string" name="canonicalName" value="JMJD1C"/>
    <att type="string" name="Column 4" value="JMJD1C"/>
    <att type="string" name="Column 5" value="false"/>
    <att type="real" name="Column 2" value="-4.967669161"/>
    <att type="string" name="Column 3" value="A0PJE4;A0T124;Q15652;Q5SQZ8;Q5SQZ9;Q5SR00;Q7Z3E7;Q8N3U0;Q96KB9;Q9P2G7"/>
    <att type="string" name="Column 1" value="JMJD1C"/>
    <graphics type="ELLIPSE" h="40.0" w="40.0" x="909.4810180664062" y="2261.442626953125" fill="#ababff" width="1" outline="#666666"/>
  </node>
  <node label="DOCK6" id="-8">
    <att type="list" name="cytoscape.alias.list">
      <att type="string" name="cytoscape.alias.list" value="DOCK6"/>
    </att>
    <att type="string" name="canonicalName" value="DOCK6"/>
    <att type="string" name="Column 4" value="DOCK6;KIAA1395"/>
    <att type="string" name="Column 5" value="false"/>
    <att type="real" name="Column 2" value="2.882638293"/>
    <att type="string" name="Column 3" value="Q7Z7P4;Q96HP0;Q9P2F2"/>
    <att type="string" name="Column 1" value="DOCK6"/>
    <graphics type="ELLIPSE" h="40.0" w="40.0" x="809.48095703125" y="2261.4423828125" fill="#ffcece" width="1" outline="#666666"/>
  </node>
  <node label="ALY" id="-7">
    <att type="list" name="cytoscape.alias.list">
      <att type="string" name="cytoscape.alias.list" value="ALY"/>
    </att>
    <att type="string" name="canonicalName" value="ALY"/>
    <att type="string" name="Column 4" value="ALY;BEF;THOC4"/>
    <att type="string" name="Column 5" value="false"/>
    <att type="real" name="Column 2" value="3.236304723"/>
    <att type="string" name="Column 3" value="O43672;Q86V81"/>
    <att type="string" name="Column 1" value="ALY"/>
    <graphics type="ELLIPSE" h="40.0" w="40.0" x="709.4810791015625" y="2261.442626953125" fill="#ffc8c8" width="1" outline="#666666"/>
  </node>
  <node label="F2RL1" id="-6">
    <att type="list" name="cytoscape.alias.list">
      <att type="string" name="cytoscape.alias.list" value="F2RL1"/>
    </att>
    <att type="string" name="canonicalName" value="F2RL1"/>
    <att type="string" name="Column 4" value="F2RL1;GPR11;PAR2"/>
    <att type="string" name="Column 5" value="false"/>
    <att type="real" name="Column 2" value="2.529787822"/>
    <att type="string" name="Column 3" value="P55085;Q13317;Q13346;Q53XJ8"/>
    <att type="string" name="Column 1" value="F2RL1"/>
    <graphics type="ELLIPSE" h="40.0" w="40.0" x="609.481201171875" y="2261.442626953125" fill="#ffd4d4" width="1" outline="#666666"/>
  </node>
  <node label="SASH1" id="-5">
    <att type="list" name="cytoscape.alias.list">
      <att type="string" name="cytoscape.alias.list" value="SASH1"/>
    </att>
    <att type="string" name="canonicalName" value="SASH1"/>
    <att type="string" name="Column 4" value="SASH1"/>
    <att type="string" name="Column 5" value="false"/>
    <att type="real" name="Column 2" value="3.776130482"/>
    <att type="string" name="Column 3" value="O94885;Q5VUX1;Q5VUX2;Q6P4R9;Q7Z3N8;Q8TAI0;Q9H7R7"/>
    <att type="string" name="Column 1" value="SASH1"/>
    <graphics type="ELLIPSE" h="40.0" w="40.0" x="509.48095703125" y="2261.4423828125" fill="#ffbfbf" width="1" outline="#666666"/>
  </node>
  <node label="HD" id="-4">
    <att type="list" name="cytoscape.alias.list">
      <att type="string" name="cytoscape.alias.list" value="HD"/>
    </att>
    <att type="string" name="canonicalName" value="HD"/>
    <att type="string" name="Column 4" value="HD;IT15"/>
    <att type="string" name="Column 5" value="false"/>
    <att type="real" name="Column 2" value="-2.658273385"/>
    <att type="string" name="Column 3" value="P42858;Q59FF4;Q9UQB7"/>
    <att type="string" name="Column 1" value="HD"/>
    <graphics type="ELLIPSE" h="40.0" w="40.0" x="409.4810791015625" y="2261.4423828125" fill="#d2d2ff" width="1" outline="#666666"/>
  </node>
  <node label="SLC12A6" id="-3">
    <att type="list" name="cytoscape.alias.list">
      <att type="string" name="cytoscape.alias.list" value="SLC12A6"/>
    </att>
    <att type="string" name="canonicalName" value="SLC12A6"/>
    <att type="string" name="Column 4" value="SLC12A6"/>
    <att type="string" name="Column 5" value="false"/>
    <att type="real" name="Column 2" value="-2.43535578"/>
    <att type="string" name="Column 3" value="A0AV76;Q2VI00;Q3ZCQ6;Q5HYC7;Q6NSI7;Q7Z2E7;Q7Z4G5;Q8TDD4;Q9UFR2;Q9UHW9;Q9Y642;Q9Y665"/>
    <att type="string" name="Column 1" value="SLC12A6"/>
    <graphics type="ELLIPSE" h="40.0" w="40.0" x="309.4810485839844" y="2261.4423828125" fill="#d6d6ff" width="1" outline="#666666"/>
  </node>
  <node label="Q53SX1" id="-2">
    <att type="list" name="cytoscape.alias.list">
      <att type="string" name="cytoscape.alias.list" value="Q53SX1"/>
    </att>
    <att type="string" name="canonicalName" value="Q53SX1"/>
    <att type="string" name="Column 4" value="Q53SX1;Q580W8;Q59GY5;Q86YW8;Q9HCC4;Q9HCC5;Q9HDD2;Q9NYE9;Q9NYL2"/>
    <att type="string" name="Column 5" value="false"/>
    <att type="real" name="Column 2" value="-3.09569337"/>
    <att type="string" name="Column 3" value="Q53SX1;Q580W8;Q59GY5;Q86YW8;Q9HCC4;Q9HCC5;Q9HDD2;Q9NYE9;Q9NYL2"/>
    <att type="string" name="Column 1" value="Q53SX1"/>
    <graphics type="ELLIPSE" h="40.0" w="40.0" x="209.4810028076172" y="2261.442626953125" fill="#cacaff" width="1" outline="#666666"/>
  </node>
  <node label="GOA" id="-1">
    <att type="list" name="cytoscape.alias.list">
      <att type="string" name="cytoscape.alias.list" value="GOA"/>
    </att>
    <att type="string" name="canonicalName" value="GOA"/>
    <att type="string" name="Column 4" value="GOA;RNF100;TRIM47"/>
    <att type="string" name="Column 5" value="false"/>
    <att type="real" name="Column 2" value="-6.238281088"/>
    <att type="string" name="Column 3" value="Q96AD0;Q96GU5;Q96LD4;Q9BRN7"/>
    <att type="string" name="Column 1" value="GOA"/>
    <graphics type="ELLIPSE" h="40.0" w="40.0" x="109.48106384277344" y="2261.4423828125" fill="#9595ff" width="1" outline="#666666"/>
  </node>
  <edge label="TOP2B (1) TOP2B" source="-396" target="-396">
    <att type="string" name="canonicalName" value="TOP2B (1) TOP2B"/>
    <att type="string" name="interaction" value="1"/>
    <graphics width="1" fill="#0000ff"/>
  </edge>
  <edge label="CYFIP1 (2) RAC1" source="-395" target="-394">
    <att type="string" name="canonicalName" value="CYFIP1 (2) RAC1"/>
    <att type="string" name="interaction" value="2"/>
    <graphics width="1" fill="#0000ff"/>
  </edge>
  <edge label="RAC1 (2) FHOD1" source="-394" target="-371">
    <att type="string" name="canonicalName" value="RAC1 (2) FHOD1"/>
    <att type="string" name="interaction" value="2"/>
    <graphics width="1" fill="#0000ff"/>
  </edge>
  <edge label="RAC1 (2) PAK1" source="-394" target="-370">
    <att type="string" name="canonicalName" value="RAC1 (2) PAK1"/>
    <att type="string" name="interaction" value="2"/>
    <graphics width="1" fill="#0000ff"/>
  </edge>
  <edge label="RAC1 (2) TIAM1" source="-394" target="-369">
    <att type="string" name="canonicalName" value="RAC1 (2) TIAM1"/>
    <att type="string" name="interaction" value="2"/>
    <graphics width="1" fill="#0000ff"/>
  </edge>
  <edge label="RAC1 (2) DLC2" source="-394" target="-368">
    <att type="string" name="canonicalName" value="RAC1 (2) DLC2"/>
    <att type="string" name="interaction" value="2"/>
    <graphics width="1" fill="#0000ff"/>
  </edge>
  <edge label="RAC1 (2) ARHGEF2" source="-394" target="-367">
    <att type="string" name="canonicalName" value="RAC1 (2) ARHGEF2"/>
    <att type="string" name="interaction" value="2"/>
    <graphics width="1" fill="#0000ff"/>
  </edge>
  <edge label="RAC1 (2) MCF2L" source="-394" target="-366">
    <att type="string" name="canonicalName" value="RAC1 (2) MCF2L"/>
    <att type="string" name="interaction" value="2"/>
    <graphics width="1" fill="#0000ff"/>
  </edge>
  <edge label="RAC1 (2) ARHGEF7" source="-394" target="-365">
    <att type="string" name="canonicalName" value="RAC1 (2) ARHGEF7"/>
    <att type="string" name="interaction" value="2"/>
    <graphics width="1" fill="#0000ff"/>
  </edge>
  <edge label="TRIO (2) RAC1" source="-393" target="-394">
    <att type="string" name="canonicalName" value="TRIO (2) RAC1"/>
    <att type="string" name="interaction" value="2"/>
    <graphics width="1" fill="#0000ff"/>
  </edge>
  <edge label="ABL2 (2) CRK" source="-392" target="-391">
    <att type="string" name="canonicalName" value="ABL2 (2) CRK"/>
    <att type="string" name="interaction" value="2"/>
    <graphics width="1" fill="#0000ff"/>
  </edge>
  <edge label="CRK (2) CBL" source="-391" target="-376">
    <att type="string" name="canonicalName" value="CRK (2) CBL"/>
    <att type="string" name="interaction" value="2"/>
    <graphics width="1" fill="#0000ff"/>
  </edge>
  <edge label="CRK (2) FAK" source="-391" target="-337">
    <att type="string" name="canonicalName" value="CRK (2) FAK"/>
    <att type="string" name="interaction" value="2"/>
    <graphics width="1" fill="#0000ff"/>
  </edge>
  <edge label="CRK (2) ABL1" source="-391" target="-356">
    <att type="string" name="canonicalName" value="CRK (2) ABL1"/>
    <att type="string" name="interaction" value="2"/>
    <graphics width="1" fill="#0000ff"/>
  </edge>
  <edge label="YWHAB (2) CDC25B" source="-390" target="-389">
    <att type="string" name="canonicalName" value="YWHAB (2) CDC25B"/>
    <att type="string" name="interaction" value="2"/>
    <graphics width="1" fill="#0000ff"/>
  </edge>
  <edge label="YWHAB (2) RAF1" source="-390" target="-388">
    <att type="string" name="canonicalName" value="YWHAB (2) RAF1"/>
    <att type="string" name="interaction" value="2"/>
    <graphics width="1" fill="#0000ff"/>
  </edge>
  <edge label="YWHAB (2) BAD" source="-390" target="-387">
    <att type="string" name="canonicalName" value="YWHAB (2) BAD"/>
    <att type="string" name="interaction" value="2"/>
    <graphics width="1" fill="#0000ff"/>
  </edge>
  <edge label="CDC25B (2) CDC2" source="-389" target="-372">
    <att type="string" name="canonicalName" value="CDC25B (2) CDC2"/>
    <att type="string" name="interaction" value="2"/>
    <graphics width="1" fill="#0000ff"/>
  </edge>
  <edge label="BAD (2) RPS6KA2" source="-387" target="-359">
    <att type="string" name="canonicalName" value="BAD (2) RPS6KA2"/>
    <att type="string" name="interaction" value="2"/>
    <graphics width="1" fill="#0000ff"/>
  </edge>
  <edge label="BAD (2) RPS6KA1" source="-387" target="-358">
    <att type="string" name="canonicalName" value="BAD (2) RPS6KA1"/>
    <att type="string" name="interaction" value="2"/>
    <graphics width="1" fill="#0000ff"/>
  </edge>
  <edge label="IRS1 (2) RPS6KB1" source="-386" target="-385">
    <att type="string" name="canonicalName" value="IRS1 (2) RPS6KB1"/>
    <att type="string" name="interaction" value="2"/>
    <graphics width="1" fill="#0000ff"/>
  </edge>
  <edge label="IRS1 (2) CRK" source="-386" target="-391">
    <att type="string" name="canonicalName" value="IRS1 (2) CRK"/>
    <att type="string" name="interaction" value="2"/>
    <graphics width="1" fill="#0000ff"/>
  </edge>
  <edge label="IRS1 (2) CAV1" source="-386" target="-384">
    <att type="string" name="canonicalName" value="IRS1 (2) CAV1"/>
    <att type="string" name="interaction" value="2"/>
    <graphics width="1" fill="#0000ff"/>
  </edge>
  <edge label="IRS1 (2) PTP2C" source="-386" target="-383">
    <att type="string" name="canonicalName" value="IRS1 (2) PTP2C"/>
    <att type="string" name="interaction" value="2"/>
    <graphics width="1" fill="#0000ff"/>
  </edge>
  <edge label="IRS1 (2) SHC1" source="-386" target="-382">
    <att type="string" name="canonicalName" value="IRS1 (2) SHC1"/>
    <att type="string" name="interaction" value="2"/>
    <graphics width="1" fill="#0000ff"/>
  </edge>
  <edge label="RPS6KB1 (2) EIF4E" source="-385" target="-380">
    <att type="string" name="canonicalName" value="RPS6KB1 (2) EIF4E"/>
    <att type="string" name="interaction" value="2"/>
    <graphics width="1" fill="#0000ff"/>
  </edge>
  <edge label="RPS6KB1 (2) Q6DKI0" source="-385" target="-327">
    <att type="string" name="canonicalName" value="RPS6KB1 (2) Q6DKI0"/>
    <att type="string" name="interaction" value="2"/>
    <graphics width="1" fill="#0000ff"/>
  </edge>
  <edge label="RPS6KB1 (2) EIF4EBP1" source="-385" target="-378">
    <att type="string" name="canonicalName" value="RPS6KB1 (2) EIF4EBP1"/>
    <att type="string" name="interaction" value="2"/>
    <graphics width="1" fill="#0000ff"/>
  </edge>
  <edge label="RPS6KB1 (2) FRAP1" source="-385" target="-344">
    <att type="string" name="canonicalName" value="RPS6KB1 (2) FRAP1"/>
    <att type="string" name="interaction" value="2"/>
    <graphics width="1" fill="#0000ff"/>
  </edge>
  <edge label="PTP2C (2) PXN" source="-383" target="-338">
    <att type="string" name="canonicalName" value="PTP2C (2) PXN"/>
    <att type="string" name="interaction" value="2"/>
    <graphics width="1" fill="#0000ff"/>
  </edge>
  <edge label="PTP2C (2) GAB1" source="-383" target="-321">
    <att type="string" name="canonicalName" value="PTP2C (2) GAB1"/>
    <att type="string" name="interaction" value="2"/>
    <graphics width="1" fill="#0000ff"/>
  </edge>
  <edge label="PTP2C (2) FAK" source="-383" target="-337">
    <att type="string" name="canonicalName" value="PTP2C (2) FAK"/>
    <att type="string" name="interaction" value="2"/>
    <graphics width="1" fill="#0000ff"/>
  </edge>
  <edge label="PTP2C (2) GAB2" source="-383" target="-320">
    <att type="string" name="canonicalName" value="PTP2C (2) GAB2"/>
    <att type="string" name="interaction" value="2"/>
    <graphics width="1" fill="#0000ff"/>
  </edge>
  <edge label="SHC1 (2) CBL" source="-382" target="-376">
    <att type="string" name="canonicalName" value="SHC1 (2) CBL"/>
    <att type="string" name="interaction" value="2"/>
    <graphics width="1" fill="#0000ff"/>
  </edge>
  <edge label="SHC1 (2) FAK" source="-382" target="-337">
    <att type="string" name="canonicalName" value="SHC1 (2) FAK"/>
    <att type="string" name="interaction" value="2"/>
    <graphics width="1" fill="#0000ff"/>
  </edge>
  <edge label="SHC1 (2) GAB2" source="-382" target="-320">
    <att type="string" name="canonicalName" value="SHC1 (2) GAB2"/>
    <att type="string" name="interaction" value="2"/>
    <graphics width="1" fill="#0000ff"/>
  </edge>
  <edge label="EIF4G1 (2) EIF4E" source="-381" target="-380">
    <att type="string" name="canonicalName" value="EIF4G1 (2) EIF4E"/>
    <att type="string" name="interaction" value="2"/>
    <graphics width="1" fill="#0000ff"/>
  </edge>
  <edge label="EIF4G1 (2) PABPC1" source="-381" target="-379">
    <att type="string" name="canonicalName" value="EIF4G1 (2) PABPC1"/>
    <att type="string" name="interaction" value="2"/>
    <graphics width="1" fill="#0000ff"/>
  </edge>
  <edge label="EIF4G1 (2) EIF4EBP1" source="-381" target="-378">
    <att type="string" name="canonicalName" value="EIF4G1 (2) EIF4EBP1"/>
    <att type="string" name="interaction" value="2"/>
    <graphics width="1" fill="#0000ff"/>
  </edge>
  <edge label="PABPC1 (2) EIF4B" source="-379" target="-340">
    <att type="string" name="canonicalName" value="PABPC1 (2) EIF4B"/>
    <att type="string" name="interaction" value="2"/>
    <graphics width="1" fill="#0000ff"/>
  </edge>
  <edge label="EIF4EBP1 (2) EIF4E" source="-378" target="-380">
    <att type="string" name="canonicalName" value="EIF4EBP1 (2) EIF4E"/>
    <att type="string" name="interaction" value="2"/>
    <graphics width="1" fill="#0000ff"/>
  </edge>
  <edge label="EGFR (2) CBL" source="-377" target="-376">
    <att type="string" name="canonicalName" value="EGFR (2) CBL"/>
    <att type="string" name="interaction" value="2"/>
    <graphics width="1" fill="#0000ff"/>
  </edge>
  <edge label="EGFR (2) ERBB2" source="-377" target="-375">
    <att type="string" name="canonicalName" value="EGFR (2) ERBB2"/>
    <att type="string" name="interaction" value="2"/>
    <graphics width="1" fill="#0000ff"/>
  </edge>
  <edge label="EGFR (2) CRK" source="-377" target="-391">
    <att type="string" name="canonicalName" value="EGFR (2) CRK"/>
    <att type="string" name="interaction" value="2"/>
    <graphics width="1" fill="#0000ff"/>
  </edge>
  <edge label="EGFR (2) CAV1" source="-377" target="-384">
    <att type="string" name="canonicalName" value="EGFR (2) CAV1"/>
    <att type="string" name="interaction" value="2"/>
    <graphics width="1" fill="#0000ff"/>
  </edge>
  <edge label="EGFR (2) PTP2C" source="-377" target="-383">
    <att type="string" name="canonicalName" value="EGFR (2) PTP2C"/>
    <att type="string" name="interaction" value="2"/>
    <graphics width="1" fill="#0000ff"/>
  </edge>
  <edge label="EGFR (2) SHC1" source="-377" target="-382">
    <att type="string" name="canonicalName" value="EGFR (2) SHC1"/>
    <att type="string" name="interaction" value="2"/>
    <graphics width="1" fill="#0000ff"/>
  </edge>
  <edge label="EGFR (2) EPS15" source="-377" target="-374">
    <att type="string" name="canonicalName" value="EGFR (2) EPS15"/>
    <att type="string" name="interaction" value="2"/>
    <graphics width="1" fill="#0000ff"/>
  </edge>
  <edge label="EGFR (2) ERRFI1" source="-377" target="-373">
    <att type="string" name="canonicalName" value="EGFR (2) ERRFI1"/>
    <att type="string" name="interaction" value="2"/>
    <graphics width="1" fill="#0000ff"/>
  </edge>
  <edge label="CBL (2) SPRY2" source="-376" target="-317">
    <att type="string" name="canonicalName" value="CBL (2) SPRY2"/>
    <att type="string" name="interaction" value="2"/>
    <graphics width="1" fill="#0000ff"/>
  </edge>
  <edge label="ERBB2 (2) SHC1" source="-375" target="-382">
    <att type="string" name="canonicalName" value="ERBB2 (2) SHC1"/>
    <att type="string" name="interaction" value="2"/>
    <graphics width="1" fill="#0000ff"/>
  </edge>
  <edge label="EPS15 (2) EPN1" source="-374" target="-352">
    <att type="string" name="canonicalName" value="EPS15 (2) EPN1"/>
    <att type="string" name="interaction" value="2"/>
    <graphics width="1" fill="#0000ff"/>
  </edge>
  <edge label="EPS15 (2) NUMB" source="-374" target="-351">
    <att type="string" name="canonicalName" value="EPS15 (2) NUMB"/>
    <att type="string" name="interaction" value="2"/>
    <graphics width="1" fill="#0000ff"/>
  </edge>
  <edge label="PAK1 (2) RAF1" source="-370" target="-388">
    <att type="string" name="canonicalName" value="PAK1 (2) RAF1"/>
    <att type="string" name="interaction" value="2"/>
    <graphics width="1" fill="#0000ff"/>
  </edge>
  <edge label="PAK1 (2) ARHGEF7" source="-370" target="-365">
    <att type="string" name="canonicalName" value="PAK1 (2) ARHGEF7"/>
    <att type="string" name="interaction" value="2"/>
    <graphics width="1" fill="#0000ff"/>
  </edge>
  <edge label="ARHGEF7 (2) CBL" source="-365" target="-376">
    <att type="string" name="canonicalName" value="ARHGEF7 (2) CBL"/>
    <att type="string" name="interaction" value="2"/>
    <graphics width="1" fill="#0000ff"/>
  </edge>
  <edge label="RPS6KA4 (2) CREB1" source="-364" target="-363">
    <att type="string" name="canonicalName" value="RPS6KA4 (2) CREB1"/>
    <att type="string" name="interaction" value="2"/>
    <graphics width="1" fill="#0000ff"/>
  </edge>
  <edge label="CREB1 (2) RPS6KA5" source="-363" target="-342">
    <att type="string" name="canonicalName" value="CREB1 (2) RPS6KA5"/>
    <att type="string" name="interaction" value="2"/>
    <graphics width="1" fill="#0000ff"/>
  </edge>
  <edge label="CREB1 (2) RPS6KA2" source="-363" target="-359">
    <att type="string" name="canonicalName" value="CREB1 (2) RPS6KA2"/>
    <att type="string" name="interaction" value="2"/>
    <graphics width="1" fill="#0000ff"/>
  </edge>
  <edge label="CREB1 (2) RPS6KA1" source="-363" target="-358">
    <att type="string" name="canonicalName" value="CREB1 (2) RPS6KA1"/>
    <att type="string" name="interaction" value="2"/>
    <graphics width="1" fill="#0000ff"/>
  </edge>
  <edge label="DUSP7 (2) ERK2" source="-362" target="-361">
    <att type="string" name="canonicalName" value="DUSP7 (2) ERK2"/>
    <att type="string" name="interaction" value="2"/>
    <graphics width="1" fill="#0000ff"/>
  </edge>
  <edge label="ERK2 (2) EIF4EBP1" source="-361" target="-378">
    <att type="string" name="canonicalName" value="ERK2 (2) EIF4EBP1"/>
    <att type="string" name="interaction" value="2"/>
    <graphics width="1" fill="#0000ff"/>
  </edge>
  <edge label="DUSP6 (2) ERK2" source="-360" target="-361">
    <att type="string" name="canonicalName" value="DUSP6 (2) ERK2"/>
    <att type="string" name="interaction" value="2"/>
    <graphics width="1" fill="#0000ff"/>
  </edge>
  <edge label="RPS6KA2 (2) ERK2" source="-359" target="-361">
    <att type="string" name="canonicalName" value="RPS6KA2 (2) ERK2"/>
    <att type="string" name="interaction" value="2"/>
    <graphics width="1" fill="#0000ff"/>
  </edge>
  <edge label="RPS6KA1 (2) ERK2" source="-358" target="-361">
    <att type="string" name="canonicalName" value="RPS6KA1 (2) ERK2"/>
    <att type="string" name="interaction" value="2"/>
    <graphics width="1" fill="#0000ff"/>
  </edge>
  <edge label="BCR (2) ABL1" source="-357" target="-356">
    <att type="string" name="canonicalName" value="BCR (2) ABL1"/>
    <att type="string" name="interaction" value="2"/>
    <graphics width="1" fill="#0000ff"/>
  </edge>
  <edge label="MAP2K2 (2) RAF1" source="-355" target="-388">
    <att type="string" name="canonicalName" value="MAP2K2 (2) RAF1"/>
    <att type="string" name="interaction" value="2"/>
    <graphics width="1" fill="#0000ff"/>
  </edge>
  <edge label="MAP2K2 (2) ARAF" source="-355" target="-354">
    <att type="string" name="canonicalName" value="MAP2K2 (2) ARAF"/>
    <att type="string" name="interaction" value="2"/>
    <graphics width="1" fill="#0000ff"/>
  </edge>
  <edge label="PAK3 (2) RAF1" source="-353" target="-388">
    <att type="string" name="canonicalName" value="PAK3 (2) RAF1"/>
    <att type="string" name="interaction" value="2"/>
    <graphics width="1" fill="#0000ff"/>
  </edge>
  <edge label="EPN1 (2) CLTC" source="-352" target="-346">
    <att type="string" name="canonicalName" value="EPN1 (2) CLTC"/>
    <att type="string" name="interaction" value="2"/>
    <graphics width="1" fill="#0000ff"/>
  </edge>
  <edge label="EIF3S1 (2) EIF3S9" source="-350" target="-349">
    <att type="string" name="canonicalName" value="EIF3S1 (2) EIF3S9"/>
    <att type="string" name="interaction" value="2"/>
    <graphics width="1" fill="#0000ff"/>
  </edge>
  <edge label="EIF3S1 (2) EIF3S10" source="-350" target="-348">
    <att type="string" name="canonicalName" value="EIF3S1 (2) EIF3S10"/>
    <att type="string" name="interaction" value="2"/>
    <graphics width="1" fill="#0000ff"/>
  </edge>
  <edge label="EIF3S9 (2) EIF3S10" source="-349" target="-348">
    <att type="string" name="canonicalName" value="EIF3S9 (2) EIF3S10"/>
    <att type="string" name="interaction" value="2"/>
    <graphics width="1" fill="#0000ff"/>
  </edge>
  <edge label="EIF3S10 (2) EIF4E" source="-348" target="-380">
    <att type="string" name="canonicalName" value="EIF3S10 (2) EIF4E"/>
    <att type="string" name="interaction" value="2"/>
    <graphics width="1" fill="#0000ff"/>
  </edge>
  <edge label="CLINT1 (2) CLTC" source="-347" target="-346">
    <att type="string" name="canonicalName" value="CLINT1 (2) CLTC"/>
    <att type="string" name="interaction" value="2"/>
    <graphics width="1" fill="#0000ff"/>
  </edge>
  <edge label="RPS6KB2 (2) FRAP1" source="-345" target="-344">
    <att type="string" name="canonicalName" value="RPS6KB2 (2) FRAP1"/>
    <att type="string" name="interaction" value="2"/>
    <graphics width="1" fill="#0000ff"/>
  </edge>
  <edge label="RPS6KB2 (2) RPS6" source="-345" target="-343">
    <att type="string" name="canonicalName" value="RPS6KB2 (2) RPS6"/>
    <att type="string" name="interaction" value="2"/>
    <graphics width="1" fill="#0000ff"/>
  </edge>
  <edge label="FRAP1 (2) EIF4E" source="-344" target="-380">
    <att type="string" name="canonicalName" value="FRAP1 (2) EIF4E"/>
    <att type="string" name="interaction" value="2"/>
    <graphics width="1" fill="#0000ff"/>
  </edge>
  <edge label="FRAP1 (2) EIF4EBP1" source="-344" target="-378">
    <att type="string" name="canonicalName" value="FRAP1 (2) EIF4EBP1"/>
    <att type="string" name="interaction" value="2"/>
    <graphics width="1" fill="#0000ff"/>
  </edge>
  <edge label="RPS6 (2) RPS6KB1" source="-343" target="-385">
    <att type="string" name="canonicalName" value="RPS6 (2) RPS6KB1"/>
    <att type="string" name="interaction" value="2"/>
    <graphics width="1" fill="#0000ff"/>
  </edge>
  <edge label="RPS6 (2) EIF4E" source="-343" target="-380">
    <att type="string" name="canonicalName" value="RPS6 (2) EIF4E"/>
    <att type="string" name="interaction" value="2"/>
    <graphics width="1" fill="#0000ff"/>
  </edge>
  <edge label="MPZL1 (2) PTP2C" source="-341" target="-383">
    <att type="string" name="canonicalName" value="MPZL1 (2) PTP2C"/>
    <att type="string" name="interaction" value="2"/>
    <graphics width="1" fill="#0000ff"/>
  </edge>
  <edge label="EIF4B (2) EIF4G3" source="-340" target="-322">
    <att type="string" name="canonicalName" value="EIF4B (2) EIF4G3"/>
    <att type="string" name="interaction" value="2"/>
    <graphics width="1" fill="#0000ff"/>
  </edge>
  <edge label="EIF4B (2) EIF4E" source="-340" target="-380">
    <att type="string" name="canonicalName" value="EIF4B (2) EIF4E"/>
    <att type="string" name="interaction" value="2"/>
    <graphics width="1" fill="#0000ff"/>
  </edge>
  <edge label="GIT1 (2) PXN" source="-339" target="-338">
    <att type="string" name="canonicalName" value="GIT1 (2) PXN"/>
    <att type="string" name="interaction" value="2"/>
    <graphics width="1" fill="#0000ff"/>
  </edge>
  <edge label="GIT1 (2) FAK" source="-339" target="-337">
    <att type="string" name="canonicalName" value="GIT1 (2) FAK"/>
    <att type="string" name="interaction" value="2"/>
    <graphics width="1" fill="#0000ff"/>
  </edge>
  <edge label="GIT1 (2) ARHGEF7" source="-339" target="-365">
    <att type="string" name="canonicalName" value="GIT1 (2) ARHGEF7"/>
    <att type="string" name="interaction" value="2"/>
    <graphics width="1" fill="#0000ff"/>
  </edge>
  <edge label="PXN (2) FAK" source="-338" target="-337">
    <att type="string" name="canonicalName" value="PXN (2) FAK"/>
    <att type="string" name="interaction" value="2"/>
    <graphics width="1" fill="#0000ff"/>
  </edge>
  <edge label="EEF2K (2) RPS6KB1" source="-336" target="-385">
    <att type="string" name="canonicalName" value="EEF2K (2) RPS6KB1"/>
    <att type="string" name="interaction" value="2"/>
    <graphics width="1" fill="#0000ff"/>
  </edge>
  <edge label="EEF2K (2) EEF2" source="-336" target="-335">
    <att type="string" name="canonicalName" value="EEF2K (2) EEF2"/>
    <att type="string" name="interaction" value="2"/>
    <graphics width="1" fill="#0000ff"/>
  </edge>
  <edge label="ABI2 (2) ABL1" source="-334" target="-356">
    <att type="string" name="canonicalName" value="ABI2 (2) ABL1"/>
    <att type="string" name="interaction" value="2"/>
    <graphics width="1" fill="#0000ff"/>
  </edge>
  <edge label="TSC2 (2) FRAP1" source="-333" target="-344">
    <att type="string" name="canonicalName" value="TSC2 (2) FRAP1"/>
    <att type="string" name="interaction" value="2"/>
    <graphics width="1" fill="#0000ff"/>
  </edge>
  <edge label="PTPN12 (2) PXN" source="-332" target="-338">
    <att type="string" name="canonicalName" value="PTPN12 (2) PXN"/>
    <att type="string" name="interaction" value="2"/>
    <graphics width="1" fill="#0000ff"/>
  </edge>
  <edge label="PTPN12 (2) SHC1" source="-332" target="-382">
    <att type="string" name="canonicalName" value="PTPN12 (2) SHC1"/>
    <att type="string" name="interaction" value="2"/>
    <graphics width="1" fill="#0000ff"/>
  </edge>
  <edge label="CLTA (2) CLTC" source="-331" target="-346">
    <att type="string" name="canonicalName" value="CLTA (2) CLTC"/>
    <att type="string" name="interaction" value="2"/>
    <graphics width="1" fill="#0000ff"/>
  </edge>
  <edge label="CD2AP (2) CBL" source="-330" target="-376">
    <att type="string" name="canonicalName" value="CD2AP (2) CBL"/>
    <att type="string" name="interaction" value="2"/>
    <graphics width="1" fill="#0000ff"/>
  </edge>
  <edge label="VCL (2) PXN" source="-329" target="-338">
    <att type="string" name="canonicalName" value="VCL (2) PXN"/>
    <att type="string" name="interaction" value="2"/>
    <graphics width="1" fill="#0000ff"/>
  </edge>
  <edge label="VCL (2) FAK" source="-329" target="-337">
    <att type="string" name="canonicalName" value="VCL (2) FAK"/>
    <att type="string" name="interaction" value="2"/>
    <graphics width="1" fill="#0000ff"/>
  </edge>
  <edge label="VCL (2) SORBS1" source="-329" target="-328">
    <att type="string" name="canonicalName" value="VCL (2) SORBS1"/>
    <att type="string" name="interaction" value="2"/>
    <graphics width="1" fill="#0000ff"/>
  </edge>
  <edge label="Q6DKI0 (2) EIF4EBP1" source="-327" target="-378">
    <att type="string" name="canonicalName" value="Q6DKI0 (2) EIF4EBP1"/>
    <att type="string" name="interaction" value="2"/>
    <graphics width="1" fill="#0000ff"/>
  </edge>
  <edge label="Q6DKI0 (2) FRAP1" source="-327" target="-344">
    <att type="string" name="canonicalName" value="Q6DKI0 (2) FRAP1"/>
    <att type="string" name="interaction" value="2"/>
    <graphics width="1" fill="#0000ff"/>
  </edge>
  <edge label="EPS8 (2) ABI1" source="-326" target="-325">
    <att type="string" name="canonicalName" value="EPS8 (2) ABI1"/>
    <att type="string" name="interaction" value="2"/>
    <graphics width="1" fill="#0000ff"/>
  </edge>
  <edge label="ABI1 (2) ABL1" source="-325" target="-356">
    <att type="string" name="canonicalName" value="ABI1 (2) ABL1"/>
    <att type="string" name="interaction" value="2"/>
    <graphics width="1" fill="#0000ff"/>
  </edge>
  <edge label="Q6R327 (2) Q6DKI0" source="-324" target="-327">
    <att type="string" name="canonicalName" value="Q6R327 (2) Q6DKI0"/>
    <att type="string" name="interaction" value="2"/>
    <graphics width="1" fill="#0000ff"/>
  </edge>
  <edge label="Q6R327 (2) FRAP1" source="-324" target="-344">
    <att type="string" name="canonicalName" value="Q6R327 (2) FRAP1"/>
    <att type="string" name="interaction" value="2"/>
    <graphics width="1" fill="#0000ff"/>
  </edge>
  <edge label="CDK7 (2) CDC2" source="-323" target="-372">
    <att type="string" name="canonicalName" value="CDK7 (2) CDC2"/>
    <att type="string" name="interaction" value="2"/>
    <graphics width="1" fill="#0000ff"/>
  </edge>
  <edge label="EIF4G3 (2) EIF4E" source="-322" target="-380">
    <att type="string" name="canonicalName" value="EIF4G3 (2) EIF4E"/>
    <att type="string" name="interaction" value="2"/>
    <graphics width="1" fill="#0000ff"/>
  </edge>
  <edge label="EIF4ENIF1 (2) EIF4E" source="-319" target="-380">
    <att type="string" name="canonicalName" value="EIF4ENIF1 (2) EIF4E"/>
    <att type="string" name="interaction" value="2"/>
    <graphics width="1" fill="#0000ff"/>
  </edge>
  <edge label="YWHAG (2) RAF1" source="-318" target="-388">
    <att type="string" name="canonicalName" value="YWHAG (2) RAF1"/>
    <att type="string" name="interaction" value="2"/>
    <graphics width="1" fill="#0000ff"/>
  </edge>
  <edge label="NEDD9 (2) FAK" source="-316" target="-337">
    <att type="string" name="canonicalName" value="NEDD9 (2) FAK"/>
    <att type="string" name="interaction" value="2"/>
    <graphics width="1" fill="#0000ff"/>
  </edge>
  <edge label="STMN1 (2) CDC2" source="-315" target="-372">
    <att type="string" name="canonicalName" value="STMN1 (2) CDC2"/>
    <att type="string" name="interaction" value="2"/>
    <graphics width="1" fill="#0000ff"/>
  </edge>
  <edge label="CUTL2 (3) CUTL2" source="-314" target="-314">
    <att type="string" name="canonicalName" value="CUTL2 (3) CUTL2"/>
    <att type="string" name="interaction" value="3"/>
    <graphics width="1" fill="#0000ff"/>
  </edge>
  <edge label="SFRS6 (4) SFRS6" source="-313" target="-313">
    <att type="string" name="canonicalName" value="SFRS6 (4) SFRS6"/>
    <att type="string" name="interaction" value="4"/>
    <graphics width="1" fill="#0000ff"/>
  </edge>
  <edge label="RIOK1 (5) RIOK1" source="-312" target="-312">
    <att type="string" name="canonicalName" value="RIOK1 (5) RIOK1"/>
    <att type="string" name="interaction" value="5"/>
    <graphics width="1" fill="#0000ff"/>
  </edge>
  <edge label="CCNL1 (6) CCNL1" source="-311" target="-311">
    <att type="string" name="canonicalName" value="CCNL1 (6) CCNL1"/>
    <att type="string" name="interaction" value="6"/>
    <graphics width="1" fill="#0000ff"/>
  </edge>
  <edge label="KIAA0045 (7) KIAA0045" source="-310" target="-310">
    <att type="string" name="canonicalName" value="KIAA0045 (7) KIAA0045"/>
    <att type="string" name="interaction" value="7"/>
    <graphics width="1" fill="#0000ff"/>
  </edge>
  <edge label="BCL9 (8) BCL9L" source="-309" target="-308">
    <att type="string" name="canonicalName" value="BCL9 (8) BCL9L"/>
    <att type="string" name="interaction" value="8"/>
    <graphics width="1" fill="#0000ff"/>
  </edge>
  <edge label="ZNF207 (9) ZNF207" source="-307" target="-307">
    <att type="string" name="canonicalName" value="ZNF207 (9) ZNF207"/>
    <att type="string" name="interaction" value="9"/>
    <graphics width="1" fill="#0000ff"/>
  </edge>
  <edge label="MAPT (10) ERK6" source="-306" target="-305">
    <att type="string" name="canonicalName" value="MAPT (10) ERK6"/>
    <att type="string" name="interaction" value="10"/>
    <graphics width="1" fill="#0000ff"/>
  </edge>
  <edge label="MAPT (10) APOE" source="-306" target="-304">
    <att type="string" name="canonicalName" value="MAPT (10) APOE"/>
    <att type="string" name="interaction" value="10"/>
    <graphics width="1" fill="#0000ff"/>
  </edge>
  <edge label="MAPT (10) CDK5" source="-306" target="-303">
    <att type="string" name="canonicalName" value="MAPT (10) CDK5"/>
    <att type="string" name="interaction" value="10"/>
    <graphics width="1" fill="#0000ff"/>
  </edge>
  <edge label="MAPT (10) PRKCD" source="-306" target="-302">
    <att type="string" name="canonicalName" value="MAPT (10) PRKCD"/>
    <att type="string" name="interaction" value="10"/>
    <graphics width="1" fill="#0000ff"/>
  </edge>
  <edge label="CDK3 (10) CABLES1" source="-301" target="-300">
    <att type="string" name="canonicalName" value="CDK3 (10) CABLES1"/>
    <att type="string" name="interaction" value="10"/>
    <graphics width="1" fill="#0000ff"/>
  </edge>
  <edge label="CABLES1 (10) CDK5" source="-300" target="-303">
    <att type="string" name="canonicalName" value="CABLES1 (10) CDK5"/>
    <att type="string" name="interaction" value="10"/>
    <graphics width="1" fill="#0000ff"/>
  </edge>
  <edge label="EPHA4 (11) EFNB3" source="-299" target="-298">
    <att type="string" name="canonicalName" value="EPHA4 (11) EFNB3"/>
    <att type="string" name="interaction" value="11"/>
    <graphics width="1" fill="#0000ff"/>
  </edge>
  <edge label="GTF2B (12) GTF2F1" source="-297" target="-296">
    <att type="string" name="canonicalName" value="GTF2B (12) GTF2F1"/>
    <att type="string" name="interaction" value="12"/>
    <graphics width="1" fill="#0000ff"/>
  </edge>
  <edge label="GTF2B (12) GTF2E1" source="-297" target="-295">
    <att type="string" name="canonicalName" value="GTF2B (12) GTF2E1"/>
    <att type="string" name="interaction" value="12"/>
    <graphics width="1" fill="#0000ff"/>
  </edge>
  <edge label="GTF2F1 (12) GTF2E1" source="-296" target="-295">
    <att type="string" name="canonicalName" value="GTF2F1 (12) GTF2E1"/>
    <att type="string" name="interaction" value="12"/>
    <graphics width="1" fill="#0000ff"/>
  </edge>
  <edge label="DLG7 (13) DLG7" source="-294" target="-294">
    <att type="string" name="canonicalName" value="DLG7 (13) DLG7"/>
    <att type="string" name="interaction" value="13"/>
    <graphics width="1" fill="#0000ff"/>
  </edge>
  <edge label="HOOK3 (14) HOOK3" source="-293" target="-293">
    <att type="string" name="canonicalName" value="HOOK3 (14) HOOK3"/>
    <att type="string" name="interaction" value="14"/>
    <graphics width="1" fill="#0000ff"/>
  </edge>
  <edge label="TBC1D15 (15) TBC1D15" source="-292" target="-292">
    <att type="string" name="canonicalName" value="TBC1D15 (15) TBC1D15"/>
    <att type="string" name="interaction" value="15"/>
    <graphics width="1" fill="#0000ff"/>
  </edge>
  <edge label="C14orf117 (16) C14orf117" source="-291" target="-291">
    <att type="string" name="canonicalName" value="C14orf117 (16) C14orf117"/>
    <att type="string" name="interaction" value="16"/>
    <graphics width="1" fill="#0000ff"/>
  </edge>
  <edge label="TRIM28 (17) CBX5" source="-290" target="-289">
    <att type="string" name="canonicalName" value="TRIM28 (17) CBX5"/>
    <att type="string" name="interaction" value="17"/>
    <graphics width="1" fill="#0000ff"/>
  </edge>
  <edge label="TRIM28 (17) CBX3" source="-290" target="-288">
    <att type="string" name="canonicalName" value="TRIM28 (17) CBX3"/>
    <att type="string" name="interaction" value="17"/>
    <graphics width="1" fill="#0000ff"/>
  </edge>
  <edge label="ZC3H11A (18) ZC3H11A" source="-287" target="-287">
    <att type="string" name="canonicalName" value="ZC3H11A (18) ZC3H11A"/>
    <att type="string" name="interaction" value="18"/>
    <graphics width="1" fill="#0000ff"/>
  </edge>
  <edge label="RHBDF2 (19) RHBDF2" source="-286" target="-286">
    <att type="string" name="canonicalName" value="RHBDF2 (19) RHBDF2"/>
    <att type="string" name="interaction" value="19"/>
    <graphics width="1" fill="#0000ff"/>
  </edge>
  <edge label="ITPR3 (20) ITPR3" source="-285" target="-285">
    <att type="string" name="canonicalName" value="ITPR3 (20) ITPR3"/>
    <att type="string" name="interaction" value="20"/>
    <graphics width="1" fill="#0000ff"/>
  </edge>
  <edge label="SLC4A7 (21) SLC4A7" source="-284" target="-284">
    <att type="string" name="canonicalName" value="SLC4A7 (21) SLC4A7"/>
    <att type="string" name="interaction" value="21"/>
    <graphics width="1" fill="#0000ff"/>
  </edge>
  <edge label="IER3 (22) IER3" source="-283" target="-283">
    <att type="string" name="canonicalName" value="IER3 (22) IER3"/>
    <att type="string" name="interaction" value="22"/>
    <graphics width="1" fill="#0000ff"/>
  </edge>
  <edge label="C22orf28 (23) C22orf28" source="-282" target="-282">
    <att type="string" name="canonicalName" value="C22orf28 (23) C22orf28"/>
    <att type="string" name="interaction" value="23"/>
    <graphics width="1" fill="#0000ff"/>
  </edge>
  <edge label="PLEC1 (24) PLEC1" source="-281" target="-281">
    <att type="string" name="canonicalName" value="PLEC1 (24) PLEC1"/>
    <att type="string" name="interaction" value="24"/>
    <graphics width="1" fill="#0000ff"/>
  </edge>
  <edge label="BOK (25) BOK" source="-280" target="-280">
    <att type="string" name="canonicalName" value="BOK (25) BOK"/>
    <att type="string" name="interaction" value="25"/>
    <graphics width="1" fill="#0000ff"/>
  </edge>
  <edge label="ENSA (26) ENSA" source="-279" target="-279">
    <att type="string" name="canonicalName" value="ENSA (26) ENSA"/>
    <att type="string" name="interaction" value="26"/>
    <graphics width="1" fill="#0000ff"/>
  </edge>
  <edge label="MAP3K7IP3 (27) MAP3K7IP3" source="-278" target="-278">
    <att type="string" name="canonicalName" value="MAP3K7IP3 (27) MAP3K7IP3"/>
    <att type="string" name="interaction" value="27"/>
    <graphics width="1" fill="#0000ff"/>
  </edge>
  <edge label="NFIA (28) NFIA" source="-277" target="-277">
    <att type="string" name="canonicalName" value="NFIA (28) NFIA"/>
    <att type="string" name="interaction" value="28"/>
    <graphics width="1" fill="#0000ff"/>
  </edge>
  <edge label="ABLIM3 (29) ABLIM3" source="-276" target="-276">
    <att type="string" name="canonicalName" value="ABLIM3 (29) ABLIM3"/>
    <att type="string" name="interaction" value="29"/>
    <graphics width="1" fill="#0000ff"/>
  </edge>
  <edge label="STK32C (30) STK32C" source="-275" target="-275">
    <att type="string" name="canonicalName" value="STK32C (30) STK32C"/>
    <att type="string" name="interaction" value="30"/>
    <graphics width="1" fill="#0000ff"/>
  </edge>
  <edge label="CDC42BPB (31) CDC42BPB" source="-274" target="-274">
    <att type="string" name="canonicalName" value="CDC42BPB (31) CDC42BPB"/>
    <att type="string" name="interaction" value="31"/>
    <graphics width="1" fill="#0000ff"/>
  </edge>
  <edge label="PCTK1 (32) PCTK1" source="-273" target="-273">
    <att type="string" name="canonicalName" value="PCTK1 (32) PCTK1"/>
    <att type="string" name="interaction" value="32"/>
    <graphics width="1" fill="#0000ff"/>
  </edge>
  <edge label="C16orf14 (33) C16orf14" source="-272" target="-272">
    <att type="string" name="canonicalName" value="C16orf14 (33) C16orf14"/>
    <att type="string" name="interaction" value="33"/>
    <graphics width="1" fill="#0000ff"/>
  </edge>
  <edge label="EEF1B2 (34) CSNK2A1" source="-271" target="-270">
    <att type="string" name="canonicalName" value="EEF1B2 (34) CSNK2A1"/>
    <att type="string" name="interaction" value="34"/>
    <graphics width="1" fill="#0000ff"/>
  </edge>
  <edge label="P02593 (34) Q05C66" source="-269" target="-268">
    <att type="string" name="canonicalName" value="P02593 (34) Q05C66"/>
    <att type="string" name="interaction" value="34"/>
    <graphics width="1" fill="#0000ff"/>
  </edge>
  <edge label="P02593 (34) CAMK2G" source="-269" target="-267">
    <att type="string" name="canonicalName" value="P02593 (34) CAMK2G"/>
    <att type="string" name="interaction" value="34"/>
    <graphics width="1" fill="#0000ff"/>
  </edge>
  <edge label="P02593 (34) CSNK2A1" source="-269" target="-270">
    <att type="string" name="canonicalName" value="P02593 (34) CSNK2A1"/>
    <att type="string" name="interaction" value="34"/>
    <graphics width="1" fill="#0000ff"/>
  </edge>
  <edge label="CAMK2G (34) MEF2A" source="-267" target="-263">
    <att type="string" name="canonicalName" value="CAMK2G (34) MEF2A"/>
    <att type="string" name="interaction" value="34"/>
    <graphics width="1" fill="#0000ff"/>
  </edge>
  <edge label="CSBP1 (34) DUSP16" source="-266" target="-265">
    <att type="string" name="canonicalName" value="CSBP1 (34) DUSP16"/>
    <att type="string" name="interaction" value="34"/>
    <graphics width="1" fill="#0000ff"/>
  </edge>
  <edge label="CSBP1 (34) ATF2" source="-266" target="-264">
    <att type="string" name="canonicalName" value="CSBP1 (34) ATF2"/>
    <att type="string" name="interaction" value="34"/>
    <graphics width="1" fill="#0000ff"/>
  </edge>
  <edge label="CSBP1 (34) MEF2A" source="-266" target="-263">
    <att type="string" name="canonicalName" value="CSBP1 (34) MEF2A"/>
    <att type="string" name="interaction" value="34"/>
    <graphics width="1" fill="#0000ff"/>
  </edge>
  <edge label="CSBP1 (34) KRT8" source="-266" target="-262">
    <att type="string" name="canonicalName" value="CSBP1 (34) KRT8"/>
    <att type="string" name="interaction" value="34"/>
    <graphics width="1" fill="#0000ff"/>
  </edge>
  <edge label="CSBP1 (34) NCOA3" source="-266" target="-261">
    <att type="string" name="canonicalName" value="CSBP1 (34) NCOA3"/>
    <att type="string" name="interaction" value="34"/>
    <graphics width="1" fill="#0000ff"/>
  </edge>
  <edge label="KRT18 (34) KRT8" source="-260" target="-262">
    <att type="string" name="canonicalName" value="KRT18 (34) KRT8"/>
    <att type="string" name="interaction" value="34"/>
    <graphics width="1" fill="#0000ff"/>
  </edge>
  <edge label="LMNB2 (35) LMNB2" source="-259" target="-259">
    <att type="string" name="canonicalName" value="LMNB2 (35) LMNB2"/>
    <att type="string" name="interaction" value="35"/>
    <graphics width="1" fill="#0000ff"/>
  </edge>
  <edge label="C19orf2 (36) C19orf2" source="-258" target="-258">
    <att type="string" name="canonicalName" value="C19orf2 (36) C19orf2"/>
    <att type="string" name="interaction" value="36"/>
    <graphics width="1" fill="#0000ff"/>
  </edge>
  <edge label="SPAG1 (37) SPAG1" source="-257" target="-257">
    <att type="string" name="canonicalName" value="SPAG1 (37) SPAG1"/>
    <att type="string" name="interaction" value="37"/>
    <graphics width="1" fill="#0000ff"/>
  </edge>
  <edge label="CRTC2 (38) CRTC2" source="-256" target="-256">
    <att type="string" name="canonicalName" value="CRTC2 (38) CRTC2"/>
    <att type="string" name="interaction" value="38"/>
    <graphics width="1" fill="#0000ff"/>
  </edge>
  <edge label="Q13595 (39) Q13595" source="-255" target="-255">
    <att type="string" name="canonicalName" value="Q13595 (39) Q13595"/>
    <att type="string" name="interaction" value="39"/>
    <graphics width="1" fill="#0000ff"/>
  </edge>
  <edge label="MKI67IP (40) MKI67IP" source="-254" target="-254">
    <att type="string" name="canonicalName" value="MKI67IP (40) MKI67IP"/>
    <att type="string" name="interaction" value="40"/>
    <graphics width="1" fill="#0000ff"/>
  </edge>
  <edge label="ERF (41) ERF" source="-253" target="-253">
    <att type="string" name="canonicalName" value="ERF (41) ERF"/>
    <att type="string" name="interaction" value="41"/>
    <graphics width="1" fill="#0000ff"/>
  </edge>
  <edge label="ZMYND8 (42) ZMYND8" source="-252" target="-252">
    <att type="string" name="canonicalName" value="ZMYND8 (42) ZMYND8"/>
    <att type="string" name="interaction" value="42"/>
    <graphics width="1" fill="#0000ff"/>
  </edge>
  <edge label="INTS6 (43) INTS6" source="-251" target="-251">
    <att type="string" name="canonicalName" value="INTS6 (43) INTS6"/>
    <att type="string" name="interaction" value="43"/>
    <graphics width="1" fill="#0000ff"/>
  </edge>
  <edge label="CAMKK2 (44) CAMKK2" source="-250" target="-250">
    <att type="string" name="canonicalName" value="CAMKK2 (44) CAMKK2"/>
    <att type="string" name="interaction" value="44"/>
    <graphics width="1" fill="#0000ff"/>
  </edge>
  <edge label="RIN1 (45) RIN1" source="-249" target="-249">
    <att type="string" name="canonicalName" value="RIN1 (45) RIN1"/>
    <att type="string" name="interaction" value="45"/>
    <graphics width="1" fill="#0000ff"/>
  </edge>
  <edge label="LARP7 (46) LARP7" source="-248" target="-248">
    <att type="string" name="canonicalName" value="LARP7 (46) LARP7"/>
    <att type="string" name="interaction" value="46"/>
    <graphics width="1" fill="#0000ff"/>
  </edge>
  <edge label="NBEAL2 (47) NBEAL2" source="-247" target="-247">
    <att type="string" name="canonicalName" value="NBEAL2 (47) NBEAL2"/>
    <att type="string" name="interaction" value="47"/>
    <graphics width="1" fill="#0000ff"/>
  </edge>
  <edge label="TBC1D10B (48) TBC1D10B" source="-246" target="-246">
    <att type="string" name="canonicalName" value="TBC1D10B (48) TBC1D10B"/>
    <att type="string" name="interaction" value="48"/>
    <graphics width="1" fill="#0000ff"/>
  </edge>
  <edge label="KIAA0642 (49) KIAA0642" source="-245" target="-245">
    <att type="string" name="canonicalName" value="KIAA0642 (49) KIAA0642"/>
    <att type="string" name="interaction" value="49"/>
    <graphics width="1" fill="#0000ff"/>
  </edge>
  <edge label="KRT20 (50) KRT20" source="-244" target="-244">
    <att type="string" name="canonicalName" value="KRT20 (50) KRT20"/>
    <att type="string" name="interaction" value="50"/>
    <graphics width="1" fill="#0000ff"/>
  </edge>
  <edge label="COBL (51) COBL" source="-243" target="-243">
    <att type="string" name="canonicalName" value="COBL (51) COBL"/>
    <att type="string" name="interaction" value="51"/>
    <graphics width="1" fill="#0000ff"/>
  </edge>
  <edge label="ANAPC1 (52) ANAPC1" source="-242" target="-242">
    <att type="string" name="canonicalName" value="ANAPC1 (52) ANAPC1"/>
    <att type="string" name="interaction" value="52"/>
    <graphics width="1" fill="#0000ff"/>
  </edge>
  <edge label="GTF2I (53) SRC" source="-241" target="-240">
    <att type="string" name="canonicalName" value="GTF2I (53) SRC"/>
    <att type="string" name="interaction" value="53"/>
    <graphics width="1" fill="#0000ff"/>
  </edge>
  <edge label="SRC (53) GRLF1" source="-240" target="-239">
    <att type="string" name="canonicalName" value="SRC (53) GRLF1"/>
    <att type="string" name="interaction" value="53"/>
    <graphics width="1" fill="#0000ff"/>
  </edge>
  <edge label="AKAP1 (54) AKAP1" source="-238" target="-238">
    <att type="string" name="canonicalName" value="AKAP1 (54) AKAP1"/>
    <att type="string" name="interaction" value="54"/>
    <graphics width="1" fill="#0000ff"/>
  </edge>
  <edge label="Q9NWP3 (55) Q9NWP3" source="-237" target="-237">
    <att type="string" name="canonicalName" value="Q9NWP3 (55) Q9NWP3"/>
    <att type="string" name="interaction" value="55"/>
    <graphics width="1" fill="#0000ff"/>
  </edge>
  <edge label="LYRIC (56) LYRIC" source="-236" target="-236">
    <att type="string" name="canonicalName" value="LYRIC (56) LYRIC"/>
    <att type="string" name="interaction" value="56"/>
    <graphics width="1" fill="#0000ff"/>
  </edge>
  <edge label="ARFGEF2 (57) ARFGEF2" source="-235" target="-235">
    <att type="string" name="canonicalName" value="ARFGEF2 (57) ARFGEF2"/>
    <att type="string" name="interaction" value="57"/>
    <graphics width="1" fill="#0000ff"/>
  </edge>
  <edge label="O95875 (58) O95875" source="-234" target="-234">
    <att type="string" name="canonicalName" value="O95875 (58) O95875"/>
    <att type="string" name="interaction" value="58"/>
    <graphics width="1" fill="#0000ff"/>
  </edge>
  <edge label="CCDC19 (59) CCDC19" source="-233" target="-233">
    <att type="string" name="canonicalName" value="CCDC19 (59) CCDC19"/>
    <att type="string" name="interaction" value="59"/>
    <graphics width="1" fill="#0000ff"/>
  </edge>
  <edge label="CDKN2AIP (60) CDKN2AIP" source="-232" target="-232">
    <att type="string" name="canonicalName" value="CDKN2AIP (60) CDKN2AIP"/>
    <att type="string" name="interaction" value="60"/>
    <graphics width="1" fill="#0000ff"/>
  </edge>
  <edge label="C17orf28 (61) C17orf28" source="-231" target="-231">
    <att type="string" name="canonicalName" value="C17orf28 (61) C17orf28"/>
    <att type="string" name="interaction" value="61"/>
    <graphics width="1" fill="#0000ff"/>
  </edge>
  <edge label="CLIP2 (62) CLIP2" source="-230" target="-230">
    <att type="string" name="canonicalName" value="CLIP2 (62) CLIP2"/>
    <att type="string" name="interaction" value="62"/>
    <graphics width="1" fill="#0000ff"/>
  </edge>
  <edge label="FAM44A (63) FAM44A" source="-229" target="-229">
    <att type="string" name="canonicalName" value="FAM44A (63) FAM44A"/>
    <att type="string" name="interaction" value="63"/>
    <graphics width="1" fill="#0000ff"/>
  </edge>
  <edge label="HSP27 (64) HSP27" source="-228" target="-228">
    <att type="string" name="canonicalName" value="HSP27 (64) HSP27"/>
    <att type="string" name="interaction" value="64"/>
    <graphics width="1" fill="#0000ff"/>
  </edge>
  <edge label="PPP1R6 (65) PPP1R6" source="-227" target="-227">
    <att type="string" name="canonicalName" value="PPP1R6 (65) PPP1R6"/>
    <att type="string" name="interaction" value="65"/>
    <graphics width="1" fill="#0000ff"/>
  </edge>
  <edge label="LIMA1 (66) LIMA1" source="-226" target="-226">
    <att type="string" name="canonicalName" value="LIMA1 (66) LIMA1"/>
    <att type="string" name="interaction" value="66"/>
    <graphics width="1" fill="#0000ff"/>
  </edge>
  <edge label="BBX (67) BBX" source="-225" target="-225">
    <att type="string" name="canonicalName" value="BBX (67) BBX"/>
    <att type="string" name="interaction" value="67"/>
    <graphics width="1" fill="#0000ff"/>
  </edge>
  <edge label="EVI5 (68) EVI5" source="-224" target="-224">
    <att type="string" name="canonicalName" value="EVI5 (68) EVI5"/>
    <att type="string" name="interaction" value="68"/>
    <graphics width="1" fill="#0000ff"/>
  </edge>
  <edge label="SNX2 (69) SNX2" source="-223" target="-223">
    <att type="string" name="canonicalName" value="SNX2 (69) SNX2"/>
    <att type="string" name="interaction" value="69"/>
    <graphics width="1" fill="#0000ff"/>
  </edge>
  <edge label="PCTK3 (70) PCTK3" source="-222" target="-222">
    <att type="string" name="canonicalName" value="PCTK3 (70) PCTK3"/>
    <att type="string" name="interaction" value="70"/>
    <graphics width="1" fill="#0000ff"/>
  </edge>
  <edge label="OSBP (71) OSBP" source="-221" target="-221">
    <att type="string" name="canonicalName" value="OSBP (71) OSBP"/>
    <att type="string" name="interaction" value="71"/>
    <graphics width="1" fill="#0000ff"/>
  </edge>
  <edge label="GPRC5C (72) GPRC5C" source="-220" target="-220">
    <att type="string" name="canonicalName" value="GPRC5C (72) GPRC5C"/>
    <att type="string" name="interaction" value="72"/>
    <graphics width="1" fill="#0000ff"/>
  </edge>
  <edge label="RPS21 (73) LAMR1P15" source="-219" target="-218">
    <att type="string" name="canonicalName" value="RPS21 (73) LAMR1P15"/>
    <att type="string" name="interaction" value="73"/>
    <graphics width="1" fill="#0000ff"/>
  </edge>
  <edge label="RBM7 (74) RBM7" source="-217" target="-217">
    <att type="string" name="canonicalName" value="RBM7 (74) RBM7"/>
    <att type="string" name="interaction" value="74"/>
    <graphics width="1" fill="#0000ff"/>
  </edge>
  <edge label="LUZP1 (75) LUZP1" source="-216" target="-216">
    <att type="string" name="canonicalName" value="LUZP1 (75) LUZP1"/>
    <att type="string" name="interaction" value="75"/>
    <graphics width="1" fill="#0000ff"/>
  </edge>
  <edge label="SGTA (76) SGTA" source="-215" target="-215">
    <att type="string" name="canonicalName" value="SGTA (76) SGTA"/>
    <att type="string" name="interaction" value="76"/>
    <graphics width="1" fill="#0000ff"/>
  </edge>
  <edge label="PIK3C2B (77) PIK3C2B" source="-214" target="-214">
    <att type="string" name="canonicalName" value="PIK3C2B (77) PIK3C2B"/>
    <att type="string" name="interaction" value="77"/>
    <graphics width="1" fill="#0000ff"/>
  </edge>
  <edge label="SNX17 (78) SNX17" source="-213" target="-213">
    <att type="string" name="canonicalName" value="SNX17 (78) SNX17"/>
    <att type="string" name="interaction" value="78"/>
    <graphics width="1" fill="#0000ff"/>
  </edge>
  <edge label="PTPN14 (79) PTPN14" source="-212" target="-212">
    <att type="string" name="canonicalName" value="PTPN14 (79) PTPN14"/>
    <att type="string" name="interaction" value="79"/>
    <graphics width="1" fill="#0000ff"/>
  </edge>
  <edge label="RPL34 (80) RPL34" source="-211" target="-211">
    <att type="string" name="canonicalName" value="RPL34 (80) RPL34"/>
    <att type="string" name="interaction" value="80"/>
    <graphics width="1" fill="#0000ff"/>
  </edge>
  <edge label="KIAA0242 (81) KIAA0242" source="-210" target="-210">
    <att type="string" name="canonicalName" value="KIAA0242 (81) KIAA0242"/>
    <att type="string" name="interaction" value="81"/>
    <graphics width="1" fill="#0000ff"/>
  </edge>
  <edge label="CASKIN2 (82) CASKIN2" source="-209" target="-209">
    <att type="string" name="canonicalName" value="CASKIN2 (82) CASKIN2"/>
    <att type="string" name="interaction" value="82"/>
    <graphics width="1" fill="#0000ff"/>
  </edge>
  <edge label="CAMSAP1 (83) CAMSAP1" source="-208" target="-208">
    <att type="string" name="canonicalName" value="CAMSAP1 (83) CAMSAP1"/>
    <att type="string" name="interaction" value="83"/>
    <graphics width="1" fill="#0000ff"/>
  </edge>
  <edge label="ADD3 (84) ADD3" source="-207" target="-207">
    <att type="string" name="canonicalName" value="ADD3 (84) ADD3"/>
    <att type="string" name="interaction" value="84"/>
    <graphics width="1" fill="#0000ff"/>
  </edge>
  <edge label="BORG4 (85) BORG4" source="-206" target="-206">
    <att type="string" name="canonicalName" value="BORG4 (85) BORG4"/>
    <att type="string" name="interaction" value="85"/>
    <graphics width="1" fill="#0000ff"/>
  </edge>
  <edge label="STIM1 (86) STIM1" source="-205" target="-205">
    <att type="string" name="canonicalName" value="STIM1 (86) STIM1"/>
    <att type="string" name="interaction" value="86"/>
    <graphics width="1" fill="#0000ff"/>
  </edge>
  <edge label="AMPD2 (87) AMPD2" source="-204" target="-204">
    <att type="string" name="canonicalName" value="AMPD2 (87) AMPD2"/>
    <att type="string" name="interaction" value="87"/>
    <graphics width="1" fill="#0000ff"/>
  </edge>
  <edge label="AHNAK2 (88) AHNAK2" source="-203" target="-203">
    <att type="string" name="canonicalName" value="AHNAK2 (88) AHNAK2"/>
    <att type="string" name="interaction" value="88"/>
    <graphics width="1" fill="#0000ff"/>
  </edge>
  <edge label="UBAP2L (89) UBAP2L" source="-202" target="-202">
    <att type="string" name="canonicalName" value="UBAP2L (89) UBAP2L"/>
    <att type="string" name="interaction" value="89"/>
    <graphics width="1" fill="#0000ff"/>
  </edge>
  <edge label="WDR47 (90) WDR47" source="-201" target="-201">
    <att type="string" name="canonicalName" value="WDR47 (90) WDR47"/>
    <att type="string" name="interaction" value="90"/>
    <graphics width="1" fill="#0000ff"/>
  </edge>
  <edge label="DIDO1 (91) DIDO1" source="-200" target="-200">
    <att type="string" name="canonicalName" value="DIDO1 (91) DIDO1"/>
    <att type="string" name="interaction" value="91"/>
    <graphics width="1" fill="#0000ff"/>
  </edge>
  <edge label="ZNHIT4 (92) ZNHIT4" source="-199" target="-199">
    <att type="string" name="canonicalName" value="ZNHIT4 (92) ZNHIT4"/>
    <att type="string" name="interaction" value="92"/>
    <graphics width="1" fill="#0000ff"/>
  </edge>
  <edge label="C17orf75 (93) C17orf75" source="-198" target="-198">
    <att type="string" name="canonicalName" value="C17orf75 (93) C17orf75"/>
    <att type="string" name="interaction" value="93"/>
    <graphics width="1" fill="#0000ff"/>
  </edge>
  <edge label="PPFIA1 (94) PPFIA1" source="-197" target="-197">
    <att type="string" name="canonicalName" value="PPFIA1 (94) PPFIA1"/>
    <att type="string" name="interaction" value="94"/>
    <graphics width="1" fill="#0000ff"/>
  </edge>
  <edge label="ALR (95) ALR" source="-196" target="-196">
    <att type="string" name="canonicalName" value="ALR (95) ALR"/>
    <att type="string" name="interaction" value="95"/>
    <graphics width="1" fill="#0000ff"/>
  </edge>
  <edge label="LMO7 (96) LMO7" source="-195" target="-195">
    <att type="string" name="canonicalName" value="LMO7 (96) LMO7"/>
    <att type="string" name="interaction" value="96"/>
    <graphics width="1" fill="#0000ff"/>
  </edge>
  <edge label="MYBBP1A (97) MYBBP1A" source="-194" target="-194">
    <att type="string" name="canonicalName" value="MYBBP1A (97) MYBBP1A"/>
    <att type="string" name="interaction" value="97"/>
    <graphics width="1" fill="#0000ff"/>
  </edge>
  <edge label="UBE4B (98) UBE4B" source="-193" target="-193">
    <att type="string" name="canonicalName" value="UBE4B (98) UBE4B"/>
    <att type="string" name="interaction" value="98"/>
    <graphics width="1" fill="#0000ff"/>
  </edge>
  <edge label="ANXA1 (99) S100A11" source="-192" target="-191">
    <att type="string" name="canonicalName" value="ANXA1 (99) S100A11"/>
    <att type="string" name="interaction" value="99"/>
    <graphics width="1" fill="#0000ff"/>
  </edge>
  <edge label="KLC2 (100) KLC2" source="-190" target="-190">
    <att type="string" name="canonicalName" value="KLC2 (100) KLC2"/>
    <att type="string" name="interaction" value="100"/>
    <graphics width="1" fill="#0000ff"/>
  </edge>
  <edge label="ANKRD28 (101) ANKRD28" source="-189" target="-189">
    <att type="string" name="canonicalName" value="ANKRD28 (101) ANKRD28"/>
    <att type="string" name="interaction" value="101"/>
    <graphics width="1" fill="#0000ff"/>
  </edge>
  <edge label="EPN2 (102) EPN2" source="-188" target="-188">
    <att type="string" name="canonicalName" value="EPN2 (102) EPN2"/>
    <att type="string" name="interaction" value="102"/>
    <graphics width="1" fill="#0000ff"/>
  </edge>
  <edge label="PARG (103) PARG" source="-187" target="-187">
    <att type="string" name="canonicalName" value="PARG (103) PARG"/>
    <att type="string" name="interaction" value="103"/>
    <graphics width="1" fill="#0000ff"/>
  </edge>
  <edge label="GPR126 (104) GPR126" source="-186" target="-186">
    <att type="string" name="canonicalName" value="GPR126 (104) GPR126"/>
    <att type="string" name="interaction" value="104"/>
    <graphics width="1" fill="#0000ff"/>
  </edge>
  <edge label="SNX5 (105) SNX5" source="-185" target="-185">
    <att type="string" name="canonicalName" value="SNX5 (105) SNX5"/>
    <att type="string" name="interaction" value="105"/>
    <graphics width="1" fill="#0000ff"/>
  </edge>
  <edge label="MAP4K2 (106) MAP4K2" source="-184" target="-184">
    <att type="string" name="canonicalName" value="MAP4K2 (106) MAP4K2"/>
    <att type="string" name="interaction" value="106"/>
    <graphics width="1" fill="#0000ff"/>
  </edge>
  <edge label="YTHDF2 (107) YTHDF2" source="-183" target="-183">
    <att type="string" name="canonicalName" value="YTHDF2 (107) YTHDF2"/>
    <att type="string" name="interaction" value="107"/>
    <graphics width="1" fill="#0000ff"/>
  </edge>
  <edge label="ALDH10 (108) ALDH10" source="-182" target="-182">
    <att type="string" name="canonicalName" value="ALDH10 (108) ALDH10"/>
    <att type="string" name="interaction" value="108"/>
    <graphics width="1" fill="#0000ff"/>
  </edge>
  <edge label="Q7Z4V5 (109) Q7Z4V5" source="-181" target="-181">
    <att type="string" name="canonicalName" value="Q7Z4V5 (109) Q7Z4V5"/>
    <att type="string" name="interaction" value="109"/>
    <graphics width="1" fill="#0000ff"/>
  </edge>
  <edge label="Q4W5M0 (110) Q4W5M0" source="-180" target="-180">
    <att type="string" name="canonicalName" value="Q4W5M0 (110) Q4W5M0"/>
    <att type="string" name="interaction" value="110"/>
    <graphics width="1" fill="#0000ff"/>
  </edge>
  <edge label="A2AAQ5 (111) A2AAQ5" source="-179" target="-179">
    <att type="string" name="canonicalName" value="A2AAQ5 (111) A2AAQ5"/>
    <att type="string" name="interaction" value="111"/>
    <graphics width="1" fill="#0000ff"/>
  </edge>
  <edge label="P53 (112) SIRT1" source="-178" target="-177">
    <att type="string" name="canonicalName" value="P53 (112) SIRT1"/>
    <att type="string" name="interaction" value="112"/>
    <graphics width="1" fill="#0000ff"/>
  </edge>
  <edge label="P53 (112) RPS27A" source="-178" target="-176">
    <att type="string" name="canonicalName" value="P53 (112) RPS27A"/>
    <att type="string" name="interaction" value="112"/>
    <graphics width="1" fill="#0000ff"/>
  </edge>
  <edge label="P53 (112) NPM1" source="-178" target="-175">
    <att type="string" name="canonicalName" value="P53 (112) NPM1"/>
    <att type="string" name="interaction" value="112"/>
    <graphics width="1" fill="#0000ff"/>
  </edge>
  <edge label="P53 (112) HIC1" source="-178" target="-174">
    <att type="string" name="canonicalName" value="P53 (112) HIC1"/>
    <att type="string" name="interaction" value="112"/>
    <graphics width="1" fill="#0000ff"/>
  </edge>
  <edge label="P53 (112) HIF1A" source="-178" target="-173">
    <att type="string" name="canonicalName" value="P53 (112) HIF1A"/>
    <att type="string" name="interaction" value="112"/>
    <graphics width="1" fill="#0000ff"/>
  </edge>
  <edge label="P53 (112) P02248" source="-178" target="-172">
    <att type="string" name="canonicalName" value="P53 (112) P02248"/>
    <att type="string" name="interaction" value="112"/>
    <graphics width="1" fill="#0000ff"/>
  </edge>
  <edge label="P53 (112) TP53BP2" source="-178" target="-171">
    <att type="string" name="canonicalName" value="P53 (112) TP53BP2"/>
    <att type="string" name="interaction" value="112"/>
    <graphics width="1" fill="#0000ff"/>
  </edge>
  <edge label="P53 (112) YBX1" source="-178" target="-170">
    <att type="string" name="canonicalName" value="P53 (112) YBX1"/>
    <att type="string" name="interaction" value="112"/>
    <graphics width="1" fill="#0000ff"/>
  </edge>
  <edge label="P53 (112) TAF9" source="-178" target="-169">
    <att type="string" name="canonicalName" value="P53 (112) TAF9"/>
    <att type="string" name="interaction" value="112"/>
    <graphics width="1" fill="#0000ff"/>
  </edge>
  <edge label="P53 (112) TP53BP1" source="-178" target="-168">
    <att type="string" name="canonicalName" value="P53 (112) TP53BP1"/>
    <att type="string" name="interaction" value="112"/>
    <graphics width="1" fill="#0000ff"/>
  </edge>
  <edge label="P53 (112) CHEK2" source="-178" target="-167">
    <att type="string" name="canonicalName" value="P53 (112) CHEK2"/>
    <att type="string" name="interaction" value="112"/>
    <graphics width="1" fill="#0000ff"/>
  </edge>
  <edge label="NPM1 (112) NCL" source="-175" target="-165">
    <att type="string" name="canonicalName" value="NPM1 (112) NCL"/>
    <att type="string" name="interaction" value="112"/>
    <graphics width="1" fill="#0000ff"/>
  </edge>
  <edge label="YBX1 (112) HNRPD" source="-170" target="-166">
    <att type="string" name="canonicalName" value="YBX1 (112) HNRPD"/>
    <att type="string" name="interaction" value="112"/>
    <graphics width="1" fill="#0000ff"/>
  </edge>
  <edge label="BRF1 (113) BRF1" source="-164" target="-164">
    <att type="string" name="canonicalName" value="BRF1 (113) BRF1"/>
    <att type="string" name="interaction" value="113"/>
    <graphics width="1" fill="#0000ff"/>
  </edge>
  <edge label="BCKDHA (114) BCKDHB" source="-163" target="-162">
    <att type="string" name="canonicalName" value="BCKDHA (114) BCKDHB"/>
    <att type="string" name="interaction" value="114"/>
    <graphics width="1" fill="#0000ff"/>
  </edge>
  <edge label="EDD1 (115) EDD1" source="-161" target="-161">
    <att type="string" name="canonicalName" value="EDD1 (115) EDD1"/>
    <att type="string" name="interaction" value="115"/>
    <graphics width="1" fill="#0000ff"/>
  </edge>
  <edge label="DTL (116) DTL" source="-160" target="-160">
    <att type="string" name="canonicalName" value="DTL (116) DTL"/>
    <att type="string" name="interaction" value="116"/>
    <graphics width="1" fill="#0000ff"/>
  </edge>
  <edge label="CLASP1 (117) CLASP1" source="-159" target="-159">
    <att type="string" name="canonicalName" value="CLASP1 (117) CLASP1"/>
    <att type="string" name="interaction" value="117"/>
    <graphics width="1" fill="#0000ff"/>
  </edge>
  <edge label="TRAFD1 (118) TRAFD1" source="-158" target="-158">
    <att type="string" name="canonicalName" value="TRAFD1 (118) TRAFD1"/>
    <att type="string" name="interaction" value="118"/>
    <graphics width="1" fill="#0000ff"/>
  </edge>
  <edge label="SLC4A10 (119) SLC4A10" source="-157" target="-157">
    <att type="string" name="canonicalName" value="SLC4A10 (119) SLC4A10"/>
    <att type="string" name="interaction" value="119"/>
    <graphics width="1" fill="#0000ff"/>
  </edge>
  <edge label="CAP43 (120) CAP43" source="-156" target="-156">
    <att type="string" name="canonicalName" value="CAP43 (120) CAP43"/>
    <att type="string" name="interaction" value="120"/>
    <graphics width="1" fill="#0000ff"/>
  </edge>
  <edge label="WNK1 (121) WNK1" source="-155" target="-155">
    <att type="string" name="canonicalName" value="WNK1 (121) WNK1"/>
    <att type="string" name="interaction" value="121"/>
    <graphics width="1" fill="#0000ff"/>
  </edge>
  <edge label="DBN1 (122) DBN1" source="-154" target="-154">
    <att type="string" name="canonicalName" value="DBN1 (122) DBN1"/>
    <att type="string" name="interaction" value="122"/>
    <graphics width="1" fill="#0000ff"/>
  </edge>
  <edge label="PAG1 (123) PAG1" source="-153" target="-153">
    <att type="string" name="canonicalName" value="PAG1 (123) PAG1"/>
    <att type="string" name="interaction" value="123"/>
    <graphics width="1" fill="#0000ff"/>
  </edge>
  <edge label="FUNDC2 (124) FUNDC2" source="-152" target="-152">
    <att type="string" name="canonicalName" value="FUNDC2 (124) FUNDC2"/>
    <att type="string" name="interaction" value="124"/>
    <graphics width="1" fill="#0000ff"/>
  </edge>
  <edge label="NEDD1 (125) NEDD1" source="-151" target="-151">
    <att type="string" name="canonicalName" value="NEDD1 (125) NEDD1"/>
    <att type="string" name="interaction" value="125"/>
    <graphics width="1" fill="#0000ff"/>
  </edge>
  <edge label="LRRFIP1 (126) LRRFIP1" source="-150" target="-150">
    <att type="string" name="canonicalName" value="LRRFIP1 (126) LRRFIP1"/>
    <att type="string" name="interaction" value="126"/>
    <graphics width="1" fill="#0000ff"/>
  </edge>
  <edge label="RBMS2 (127) RBMS2" source="-149" target="-149">
    <att type="string" name="canonicalName" value="RBMS2 (127) RBMS2"/>
    <att type="string" name="interaction" value="127"/>
    <graphics width="1" fill="#0000ff"/>
  </edge>
  <edge label="PUM2 (128) PUM2" source="-148" target="-148">
    <att type="string" name="canonicalName" value="PUM2 (128) PUM2"/>
    <att type="string" name="interaction" value="128"/>
    <graphics width="1" fill="#0000ff"/>
  </edge>
  <edge label="COPA (129) COPB2" source="-147" target="-146">
    <att type="string" name="canonicalName" value="COPA (129) COPB2"/>
    <att type="string" name="interaction" value="129"/>
    <graphics width="1" fill="#0000ff"/>
  </edge>
  <edge label="NFIB (130) NFIB" source="-145" target="-145">
    <att type="string" name="canonicalName" value="NFIB (130) NFIB"/>
    <att type="string" name="interaction" value="130"/>
    <graphics width="1" fill="#0000ff"/>
  </edge>
  <edge label="DPK (131) DPK" source="-144" target="-144">
    <att type="string" name="canonicalName" value="DPK (131) DPK"/>
    <att type="string" name="interaction" value="131"/>
    <graphics width="1" fill="#0000ff"/>
  </edge>
  <edge label="PLEKHA5 (132) PLEKHA5" source="-143" target="-143">
    <att type="string" name="canonicalName" value="PLEKHA5 (132) PLEKHA5"/>
    <att type="string" name="interaction" value="132"/>
    <graphics width="1" fill="#0000ff"/>
  </edge>
  <edge label="C6orf108 (133) C6orf108" source="-142" target="-142">
    <att type="string" name="canonicalName" value="C6orf108 (133) C6orf108"/>
    <att type="string" name="interaction" value="133"/>
    <graphics width="1" fill="#0000ff"/>
  </edge>
  <edge label="C20orf67 (134) C20orf67" source="-141" target="-141">
    <att type="string" name="canonicalName" value="C20orf67 (134) C20orf67"/>
    <att type="string" name="interaction" value="134"/>
    <graphics width="1" fill="#0000ff"/>
  </edge>
  <edge label="IQGAP1 (135) CLIP" source="-140" target="-139">
    <att type="string" name="canonicalName" value="IQGAP1 (135) CLIP"/>
    <att type="string" name="interaction" value="135"/>
    <graphics width="1" fill="#0000ff"/>
  </edge>
  <edge label="KPNB1 (136) KPNA2" source="-138" target="-137">
    <att type="string" name="canonicalName" value="KPNB1 (136) KPNA2"/>
    <att type="string" name="interaction" value="136"/>
    <graphics width="1" fill="#0000ff"/>
  </edge>
  <edge label="KPNB1 (136) NUP153" source="-138" target="-136">
    <att type="string" name="canonicalName" value="KPNB1 (136) NUP153"/>
    <att type="string" name="interaction" value="136"/>
    <graphics width="1" fill="#0000ff"/>
  </edge>
  <edge label="NUP153 (136) NUP133" source="-136" target="-130">
    <att type="string" name="canonicalName" value="NUP153 (136) NUP133"/>
    <att type="string" name="interaction" value="136"/>
    <graphics width="1" fill="#0000ff"/>
  </edge>
  <edge label="NUP153 (136) TPR" source="-136" target="-129">
    <att type="string" name="canonicalName" value="NUP153 (136) TPR"/>
    <att type="string" name="interaction" value="136"/>
    <graphics width="1" fill="#0000ff"/>
  </edge>
  <edge label="NUP88 (136) NUP98" source="-135" target="-134">
    <att type="string" name="canonicalName" value="NUP88 (136) NUP98"/>
    <att type="string" name="interaction" value="136"/>
    <graphics width="1" fill="#0000ff"/>
  </edge>
  <edge label="NUP88 (136) NUP214" source="-135" target="-133">
    <att type="string" name="canonicalName" value="NUP88 (136) NUP214"/>
    <att type="string" name="interaction" value="136"/>
    <graphics width="1" fill="#0000ff"/>
  </edge>
  <edge label="NUP98 (136) NUP133" source="-134" target="-130">
    <att type="string" name="canonicalName" value="NUP98 (136) NUP133"/>
    <att type="string" name="interaction" value="136"/>
    <graphics width="1" fill="#0000ff"/>
  </edge>
  <edge label="KIAA0197 (136) NUP107" source="-132" target="-131">
    <att type="string" name="canonicalName" value="KIAA0197 (136) NUP107"/>
    <att type="string" name="interaction" value="136"/>
    <graphics width="1" fill="#0000ff"/>
  </edge>
  <edge label="KIAA0197 (136) NUP133" source="-132" target="-130">
    <att type="string" name="canonicalName" value="KIAA0197 (136) NUP133"/>
    <att type="string" name="interaction" value="136"/>
    <graphics width="1" fill="#0000ff"/>
  </edge>
  <edge label="KIAA0197 (136) NUP98" source="-132" target="-134">
    <att type="string" name="canonicalName" value="KIAA0197 (136) NUP98"/>
    <att type="string" name="interaction" value="136"/>
    <graphics width="1" fill="#0000ff"/>
  </edge>
  <edge label="KIAA0197 (136) NUP153" source="-132" target="-136">
    <att type="string" name="canonicalName" value="KIAA0197 (136) NUP153"/>
    <att type="string" name="interaction" value="136"/>
    <graphics width="1" fill="#0000ff"/>
  </edge>
  <edge label="NUP107 (136) NUP133" source="-131" target="-130">
    <att type="string" name="canonicalName" value="NUP107 (136) NUP133"/>
    <att type="string" name="interaction" value="136"/>
    <graphics width="1" fill="#0000ff"/>
  </edge>
  <edge label="NUP107 (136) NUP214" source="-131" target="-133">
    <att type="string" name="canonicalName" value="NUP107 (136) NUP214"/>
    <att type="string" name="interaction" value="136"/>
    <graphics width="1" fill="#0000ff"/>
  </edge>
  <edge label="TPR (136) NUP98" source="-129" target="-134">
    <att type="string" name="canonicalName" value="TPR (136) NUP98"/>
    <att type="string" name="interaction" value="136"/>
    <graphics width="1" fill="#0000ff"/>
  </edge>
  <edge label="DDX19B (136) NUP214" source="-128" target="-133">
    <att type="string" name="canonicalName" value="DDX19B (136) NUP214"/>
    <att type="string" name="interaction" value="136"/>
    <graphics width="1" fill="#0000ff"/>
  </edge>
  <edge label="ZC3H7B (137) ZC3H7B" source="-127" target="-127">
    <att type="string" name="canonicalName" value="ZC3H7B (137) ZC3H7B"/>
    <att type="string" name="interaction" value="137"/>
    <graphics width="1" fill="#0000ff"/>
  </edge>
  <edge label="ADAM17 (138) ADAM17" source="-126" target="-126">
    <att type="string" name="canonicalName" value="ADAM17 (138) ADAM17"/>
    <att type="string" name="interaction" value="138"/>
    <graphics width="1" fill="#0000ff"/>
  </edge>
  <edge label="CALD1 (139) CALD1" source="-125" target="-125">
    <att type="string" name="canonicalName" value="CALD1 (139) CALD1"/>
    <att type="string" name="interaction" value="139"/>
    <graphics width="1" fill="#0000ff"/>
  </edge>
  <edge label="LSM14A (140) LSM14A" source="-124" target="-124">
    <att type="string" name="canonicalName" value="LSM14A (140) LSM14A"/>
    <att type="string" name="interaction" value="140"/>
    <graphics width="1" fill="#0000ff"/>
  </edge>
  <edge label="MYST2 (141) MYST2" source="-123" target="-123">
    <att type="string" name="canonicalName" value="MYST2 (141) MYST2"/>
    <att type="string" name="interaction" value="141"/>
    <graphics width="1" fill="#0000ff"/>
  </edge>
  <edge label="STK24 (142) STK24" source="-122" target="-122">
    <att type="string" name="canonicalName" value="STK24 (142) STK24"/>
    <att type="string" name="interaction" value="142"/>
    <graphics width="1" fill="#0000ff"/>
  </edge>
  <edge label="PRKD1 (143) PRKD1" source="-121" target="-121">
    <att type="string" name="canonicalName" value="PRKD1 (143) PRKD1"/>
    <att type="string" name="interaction" value="143"/>
    <graphics width="1" fill="#0000ff"/>
  </edge>
  <edge label="ZNF289 (144) ZNF289" source="-120" target="-120">
    <att type="string" name="canonicalName" value="ZNF289 (144) ZNF289"/>
    <att type="string" name="interaction" value="144"/>
    <graphics width="1" fill="#0000ff"/>
  </edge>
  <edge label="A2ABF8 (145) A2ABF8" source="-119" target="-119">
    <att type="string" name="canonicalName" value="A2ABF8 (145) A2ABF8"/>
    <att type="string" name="interaction" value="145"/>
    <graphics width="1" fill="#0000ff"/>
  </edge>
  <edge label="PACSIN3 (146) PACSIN3" source="-118" target="-118">
    <att type="string" name="canonicalName" value="PACSIN3 (146) PACSIN3"/>
    <att type="string" name="interaction" value="146"/>
    <graphics width="1" fill="#0000ff"/>
  </edge>
  <edge label="ANLN (147) ANLN" source="-117" target="-117">
    <att type="string" name="canonicalName" value="ANLN (147) ANLN"/>
    <att type="string" name="interaction" value="147"/>
    <graphics width="1" fill="#0000ff"/>
  </edge>
  <edge label="Q59GW4 (148) Q59GW4" source="-116" target="-116">
    <att type="string" name="canonicalName" value="Q59GW4 (148) Q59GW4"/>
    <att type="string" name="interaction" value="148"/>
    <graphics width="1" fill="#0000ff"/>
  </edge>
  <edge label="TBX2 (149) TBX2" source="-115" target="-115">
    <att type="string" name="canonicalName" value="TBX2 (149) TBX2"/>
    <att type="string" name="interaction" value="149"/>
    <graphics width="1" fill="#0000ff"/>
  </edge>
  <edge label="JARID1A (150) JARID1A" source="-114" target="-114">
    <att type="string" name="canonicalName" value="JARID1A (150) JARID1A"/>
    <att type="string" name="interaction" value="150"/>
    <graphics width="1" fill="#0000ff"/>
  </edge>
  <edge label="OCLN (151) TJP1" source="-113" target="-112">
    <att type="string" name="canonicalName" value="OCLN (151) TJP1"/>
    <att type="string" name="interaction" value="151"/>
    <graphics width="1" fill="#0000ff"/>
  </edge>
  <edge label="TJP1 (151) CTTN" source="-112" target="-108">
    <att type="string" name="canonicalName" value="TJP1 (151) CTTN"/>
    <att type="string" name="interaction" value="151"/>
    <graphics width="1" fill="#0000ff"/>
  </edge>
  <edge label="F11R (151) TJP1" source="-111" target="-112">
    <att type="string" name="canonicalName" value="F11R (151) TJP1"/>
    <att type="string" name="interaction" value="151"/>
    <graphics width="1" fill="#0000ff"/>
  </edge>
  <edge label="KIRREL (151) TJP1" source="-110" target="-112">
    <att type="string" name="canonicalName" value="KIRREL (151) TJP1"/>
    <att type="string" name="interaction" value="151"/>
    <graphics width="1" fill="#0000ff"/>
  </edge>
  <edge label="SDC3 (151) CTTN" source="-109" target="-108">
    <att type="string" name="canonicalName" value="SDC3 (151) CTTN"/>
    <att type="string" name="interaction" value="151"/>
    <graphics width="1" fill="#0000ff"/>
  </edge>
  <edge label="NOL1 (152) NOL1" source="-107" target="-107">
    <att type="string" name="canonicalName" value="NOL1 (152) NOL1"/>
    <att type="string" name="interaction" value="152"/>
    <graphics width="1" fill="#0000ff"/>
  </edge>
  <edge label="PPP1R13L (153) PPP1R13L" source="-106" target="-106">
    <att type="string" name="canonicalName" value="PPP1R13L (153) PPP1R13L"/>
    <att type="string" name="interaction" value="153"/>
    <graphics width="1" fill="#0000ff"/>
  </edge>
  <edge label="FBL7 (154) FBL7" source="-105" target="-105">
    <att type="string" name="canonicalName" value="FBL7 (154) FBL7"/>
    <att type="string" name="interaction" value="154"/>
    <graphics width="1" fill="#0000ff"/>
  </edge>
  <edge label="PCTK2 (155) PCTK2" source="-104" target="-104">
    <att type="string" name="canonicalName" value="PCTK2 (155) PCTK2"/>
    <att type="string" name="interaction" value="155"/>
    <graphics width="1" fill="#0000ff"/>
  </edge>
  <edge label="CAMK2D (156) CAMK2D" source="-103" target="-103">
    <att type="string" name="canonicalName" value="CAMK2D (156) CAMK2D"/>
    <att type="string" name="interaction" value="156"/>
    <graphics width="1" fill="#0000ff"/>
  </edge>
  <edge label="ARHGAP29 (157) ARHGAP29" source="-102" target="-102">
    <att type="string" name="canonicalName" value="ARHGAP29 (157) ARHGAP29"/>
    <att type="string" name="interaction" value="157"/>
    <graphics width="1" fill="#0000ff"/>
  </edge>
  <edge label="VAPB (158) VAPB" source="-101" target="-101">
    <att type="string" name="canonicalName" value="VAPB (158) VAPB"/>
    <att type="string" name="interaction" value="158"/>
    <graphics width="1" fill="#0000ff"/>
  </edge>
  <edge label="SLC38A1 (159) SLC38A1" source="-100" target="-100">
    <att type="string" name="canonicalName" value="SLC38A1 (159) SLC38A1"/>
    <att type="string" name="interaction" value="159"/>
    <graphics width="1" fill="#0000ff"/>
  </edge>
  <edge label="KIFAP3 (160) KIFAP3" source="-99" target="-99">
    <att type="string" name="canonicalName" value="KIFAP3 (160) KIFAP3"/>
    <att type="string" name="interaction" value="160"/>
    <graphics width="1" fill="#0000ff"/>
  </edge>
  <edge label="RBM14 (161) RBM14" source="-98" target="-98">
    <att type="string" name="canonicalName" value="RBM14 (161) RBM14"/>
    <att type="string" name="interaction" value="161"/>
    <graphics width="1" fill="#0000ff"/>
  </edge>
  <edge label="A4D1Z4 (162) A4D1Z4" source="-97" target="-97">
    <att type="string" name="canonicalName" value="A4D1Z4 (162) A4D1Z4"/>
    <att type="string" name="interaction" value="162"/>
    <graphics width="1" fill="#0000ff"/>
  </edge>
  <edge label="FOXK1 (163) FOXK1" source="-96" target="-96">
    <att type="string" name="canonicalName" value="FOXK1 (163) FOXK1"/>
    <att type="string" name="interaction" value="163"/>
    <graphics width="1" fill="#0000ff"/>
  </edge>
  <edge label="AMPHL (164) DNM1" source="-95" target="-94">
    <att type="string" name="canonicalName" value="AMPHL (164) DNM1"/>
    <att type="string" name="interaction" value="164"/>
    <graphics width="1" fill="#0000ff"/>
  </edge>
  <edge label="DNM1 (164) SH3GL2" source="-94" target="-93">
    <att type="string" name="canonicalName" value="DNM1 (164) SH3GL2"/>
    <att type="string" name="interaction" value="164"/>
    <graphics width="1" fill="#0000ff"/>
  </edge>
  <edge label="SYNJ1 (164) SH3GL2" source="-92" target="-93">
    <att type="string" name="canonicalName" value="SYNJ1 (164) SH3GL2"/>
    <att type="string" name="interaction" value="164"/>
    <graphics width="1" fill="#0000ff"/>
  </edge>
  <edge label="ARHGAP28 (165) ARHGAP28" source="-91" target="-91">
    <att type="string" name="canonicalName" value="ARHGAP28 (165) ARHGAP28"/>
    <att type="string" name="interaction" value="165"/>
    <graphics width="1" fill="#0000ff"/>
  </edge>
  <edge label="ADAM9 (166) ADAM9" source="-90" target="-90">
    <att type="string" name="canonicalName" value="ADAM9 (166) ADAM9"/>
    <att type="string" name="interaction" value="166"/>
    <graphics width="1" fill="#0000ff"/>
  </edge>
  <edge label="BSDC1 (167) BSDC1" source="-89" target="-89">
    <att type="string" name="canonicalName" value="BSDC1 (167) BSDC1"/>
    <att type="string" name="interaction" value="167"/>
    <graphics width="1" fill="#0000ff"/>
  </edge>
  <edge label="PDK2 (168) PDHA1" source="-88" target="-87">
    <att type="string" name="canonicalName" value="PDK2 (168) PDHA1"/>
    <att type="string" name="interaction" value="168"/>
    <graphics width="1" fill="#0000ff"/>
  </edge>
  <edge label="DLAT (169) PDHA2" source="-86" target="-85">
    <att type="string" name="canonicalName" value="DLAT (169) PDHA2"/>
    <att type="string" name="interaction" value="169"/>
    <graphics width="1" fill="#0000ff"/>
  </edge>
  <edge label="RAN (170) RCC1" source="-84" target="-83">
    <att type="string" name="canonicalName" value="RAN (170) RCC1"/>
    <att type="string" name="interaction" value="170"/>
    <graphics width="1" fill="#0000ff"/>
  </edge>
  <edge label="PFKFB3 (171) PFKFB3" source="-82" target="-82">
    <att type="string" name="canonicalName" value="PFKFB3 (171) PFKFB3"/>
    <att type="string" name="interaction" value="171"/>
    <graphics width="1" fill="#0000ff"/>
  </edge>
  <edge label="NUP35 (172) NUP35" source="-81" target="-81">
    <att type="string" name="canonicalName" value="NUP35 (172) NUP35"/>
    <att type="string" name="interaction" value="172"/>
    <graphics width="1" fill="#0000ff"/>
  </edge>
  <edge label="OSBPL10 (173) OSBPL10" source="-80" target="-80">
    <att type="string" name="canonicalName" value="OSBPL10 (173) OSBPL10"/>
    <att type="string" name="interaction" value="173"/>
    <graphics width="1" fill="#0000ff"/>
  </edge>
  <edge label="LOK (174) LOK" source="-79" target="-79">
    <att type="string" name="canonicalName" value="LOK (174) LOK"/>
    <att type="string" name="interaction" value="174"/>
    <graphics width="1" fill="#0000ff"/>
  </edge>
  <edge label="RBM25 (175) RBM25" source="-78" target="-78">
    <att type="string" name="canonicalName" value="RBM25 (175) RBM25"/>
    <att type="string" name="interaction" value="175"/>
    <graphics width="1" fill="#0000ff"/>
  </edge>
  <edge label="Q2NKX8 (176) Q2NKX8" source="-77" target="-77">
    <att type="string" name="canonicalName" value="Q2NKX8 (176) Q2NKX8"/>
    <att type="string" name="interaction" value="176"/>
    <graphics width="1" fill="#0000ff"/>
  </edge>
  <edge label="CDC42BPA (177) CDC42BPA" source="-76" target="-76">
    <att type="string" name="canonicalName" value="CDC42BPA (177) CDC42BPA"/>
    <att type="string" name="interaction" value="177"/>
    <graphics width="1" fill="#0000ff"/>
  </edge>
  <edge label="AEBP2 (178) AEBP2" source="-75" target="-75">
    <att type="string" name="canonicalName" value="AEBP2 (178) AEBP2"/>
    <att type="string" name="interaction" value="178"/>
    <graphics width="1" fill="#0000ff"/>
  </edge>
  <edge label="Q0IJ40 (179) Q0IJ40" source="-74" target="-74">
    <att type="string" name="canonicalName" value="Q0IJ40 (179) Q0IJ40"/>
    <att type="string" name="interaction" value="179"/>
    <graphics width="1" fill="#0000ff"/>
  </edge>
  <edge label="C18orf25 (180) C18orf25" source="-73" target="-73">
    <att type="string" name="canonicalName" value="C18orf25 (180) C18orf25"/>
    <att type="string" name="interaction" value="180"/>
    <graphics width="1" fill="#0000ff"/>
  </edge>
  <edge label="TWF1 (181) TWF1" source="-72" target="-72">
    <att type="string" name="canonicalName" value="TWF1 (181) TWF1"/>
    <att type="string" name="interaction" value="181"/>
    <graphics width="1" fill="#0000ff"/>
  </edge>
  <edge label="Q15203 (182) Q15203" source="-71" target="-71">
    <att type="string" name="canonicalName" value="Q15203 (182) Q15203"/>
    <att type="string" name="interaction" value="182"/>
    <graphics width="1" fill="#0000ff"/>
  </edge>
  <edge label="Q15202 (183) Q15202" source="-70" target="-70">
    <att type="string" name="canonicalName" value="Q15202 (183) Q15202"/>
    <att type="string" name="interaction" value="183"/>
    <graphics width="1" fill="#0000ff"/>
  </edge>
  <edge label="PTMA (184) PTMA" source="-69" target="-69">
    <att type="string" name="canonicalName" value="PTMA (184) PTMA"/>
    <att type="string" name="interaction" value="184"/>
    <graphics width="1" fill="#0000ff"/>
  </edge>
  <edge label="ULK1 (185) ULK1" source="-68" target="-68">
    <att type="string" name="canonicalName" value="ULK1 (185) ULK1"/>
    <att type="string" name="interaction" value="185"/>
    <graphics width="1" fill="#0000ff"/>
  </edge>
  <edge label="CENTD2 (186) CENTD2" source="-67" target="-67">
    <att type="string" name="canonicalName" value="CENTD2 (186) CENTD2"/>
    <att type="string" name="interaction" value="186"/>
    <graphics width="1" fill="#0000ff"/>
  </edge>
  <edge label="PLEKHF2 (187) PLEKHF2" source="-66" target="-66">
    <att type="string" name="canonicalName" value="PLEKHF2 (187) PLEKHF2"/>
    <att type="string" name="interaction" value="187"/>
    <graphics width="1" fill="#0000ff"/>
  </edge>
  <edge label="A2AB27 (188) A2AB27" source="-65" target="-65">
    <att type="string" name="canonicalName" value="A2AB27 (188) A2AB27"/>
    <att type="string" name="interaction" value="188"/>
    <graphics width="1" fill="#0000ff"/>
  </edge>
  <edge label="FOXK2 (189) FOXK2" source="-64" target="-64">
    <att type="string" name="canonicalName" value="FOXK2 (189) FOXK2"/>
    <att type="string" name="interaction" value="189"/>
    <graphics width="1" fill="#0000ff"/>
  </edge>
  <edge label="ARMC1 (190) ARMC1" source="-63" target="-63">
    <att type="string" name="canonicalName" value="ARMC1 (190) ARMC1"/>
    <att type="string" name="interaction" value="190"/>
    <graphics width="1" fill="#0000ff"/>
  </edge>
  <edge label="RECQ3 (191) G22P1" source="-62" target="-61">
    <att type="string" name="canonicalName" value="RECQ3 (191) G22P1"/>
    <att type="string" name="interaction" value="191"/>
    <graphics width="1" fill="#0000ff"/>
  </edge>
  <edge label="MRE11A (191) G22P1" source="-60" target="-61">
    <att type="string" name="canonicalName" value="MRE11A (191) G22P1"/>
    <att type="string" name="interaction" value="191"/>
    <graphics width="1" fill="#0000ff"/>
  </edge>
  <edge label="TRERF1 (192) TRERF1" source="-59" target="-59">
    <att type="string" name="canonicalName" value="TRERF1 (192) TRERF1"/>
    <att type="string" name="interaction" value="192"/>
    <graphics width="1" fill="#0000ff"/>
  </edge>
  <edge label="KLF2 (193) KLF2" source="-58" target="-58">
    <att type="string" name="canonicalName" value="KLF2 (193) KLF2"/>
    <att type="string" name="interaction" value="193"/>
    <graphics width="1" fill="#0000ff"/>
  </edge>
  <edge label="NOD2 (194) CARDIAK" source="-57" target="-56">
    <att type="string" name="canonicalName" value="NOD2 (194) CARDIAK"/>
    <att type="string" name="interaction" value="194"/>
    <graphics width="1" fill="#0000ff"/>
  </edge>
  <edge label="KIAA0794 (195) KIAA0794" source="-55" target="-55">
    <att type="string" name="canonicalName" value="KIAA0794 (195) KIAA0794"/>
    <att type="string" name="interaction" value="195"/>
    <graphics width="1" fill="#0000ff"/>
  </edge>
  <edge label="DMXL1 (196) DMXL1" source="-54" target="-54">
    <att type="string" name="canonicalName" value="DMXL1 (196) DMXL1"/>
    <att type="string" name="interaction" value="196"/>
    <graphics width="1" fill="#0000ff"/>
  </edge>
  <edge label="STIM2 (197) STIM2" source="-53" target="-53">
    <att type="string" name="canonicalName" value="STIM2 (197) STIM2"/>
    <att type="string" name="interaction" value="197"/>
    <graphics width="1" fill="#0000ff"/>
  </edge>
  <edge label="RTKN (198) RTKN" source="-52" target="-52">
    <att type="string" name="canonicalName" value="RTKN (198) RTKN"/>
    <att type="string" name="interaction" value="198"/>
    <graphics width="1" fill="#0000ff"/>
  </edge>
  <edge label="DMXL2 (199) DMXL2" source="-51" target="-51">
    <att type="string" name="canonicalName" value="DMXL2 (199) DMXL2"/>
    <att type="string" name="interaction" value="199"/>
    <graphics width="1" fill="#0000ff"/>
  </edge>
  <edge label="GOLGA4 (200) GOLGA4" source="-50" target="-50">
    <att type="string" name="canonicalName" value="GOLGA4 (200) GOLGA4"/>
    <att type="string" name="interaction" value="200"/>
    <graphics width="1" fill="#0000ff"/>
  </edge>
  <edge label="NPEPL1 (201) NPEPL1" source="-49" target="-49">
    <att type="string" name="canonicalName" value="NPEPL1 (201) NPEPL1"/>
    <att type="string" name="interaction" value="201"/>
    <graphics width="1" fill="#0000ff"/>
  </edge>
  <edge label="ARVCF (202) ARVCF" source="-48" target="-48">
    <att type="string" name="canonicalName" value="ARVCF (202) ARVCF"/>
    <att type="string" name="interaction" value="202"/>
    <graphics width="1" fill="#0000ff"/>
  </edge>
  <edge label="BAIAP2L1 (203) BAIAP2L1" source="-47" target="-47">
    <att type="string" name="canonicalName" value="BAIAP2L1 (203) BAIAP2L1"/>
    <att type="string" name="interaction" value="203"/>
    <graphics width="1" fill="#0000ff"/>
  </edge>
  <edge label="KIAA0528 (204) KIAA0528" source="-46" target="-46">
    <att type="string" name="canonicalName" value="KIAA0528 (204) KIAA0528"/>
    <att type="string" name="interaction" value="204"/>
    <graphics width="1" fill="#0000ff"/>
  </edge>
  <edge label="RBBP6 (205) RBBP6" source="-45" target="-45">
    <att type="string" name="canonicalName" value="RBBP6 (205) RBBP6"/>
    <att type="string" name="interaction" value="205"/>
    <graphics width="1" fill="#0000ff"/>
  </edge>
  <edge label="AMPD3 (206) AMPD3" source="-44" target="-44">
    <att type="string" name="canonicalName" value="AMPD3 (206) AMPD3"/>
    <att type="string" name="interaction" value="206"/>
    <graphics width="1" fill="#0000ff"/>
  </edge>
  <edge label="PLEKHG5 (207) TRADD" source="-43" target="-42">
    <att type="string" name="canonicalName" value="PLEKHG5 (207) TRADD"/>
    <att type="string" name="interaction" value="207"/>
    <graphics width="1" fill="#0000ff"/>
  </edge>
  <edge label="TRADD (207) TRAF2" source="-42" target="-40">
    <att type="string" name="canonicalName" value="TRADD (207) TRAF2"/>
    <att type="string" name="interaction" value="207"/>
    <graphics width="1" fill="#0000ff"/>
  </edge>
  <edge label="MAP3K5 (207) TRAF2" source="-41" target="-40">
    <att type="string" name="canonicalName" value="MAP3K5 (207) TRAF2"/>
    <att type="string" name="interaction" value="207"/>
    <graphics width="1" fill="#0000ff"/>
  </edge>
  <edge label="DYNC1LI1 (208) DYNC1LI1" source="-39" target="-39">
    <att type="string" name="canonicalName" value="DYNC1LI1 (208) DYNC1LI1"/>
    <att type="string" name="interaction" value="208"/>
    <graphics width="1" fill="#0000ff"/>
  </edge>
  <edge label="AFTPH (209) AFTPH" source="-38" target="-38">
    <att type="string" name="canonicalName" value="AFTPH (209) AFTPH"/>
    <att type="string" name="interaction" value="209"/>
    <graphics width="1" fill="#0000ff"/>
  </edge>
  <edge label="PAK2 (210) PAK2" source="-37" target="-37">
    <att type="string" name="canonicalName" value="PAK2 (210) PAK2"/>
    <att type="string" name="interaction" value="210"/>
    <graphics width="1" fill="#0000ff"/>
  </edge>
  <edge label="KIAA0310 (211) KIAA0310" source="-36" target="-36">
    <att type="string" name="canonicalName" value="KIAA0310 (211) KIAA0310"/>
    <att type="string" name="interaction" value="211"/>
    <graphics width="1" fill="#0000ff"/>
  </edge>
  <edge label="ZNRF2 (212) ZNRF2" source="-35" target="-35">
    <att type="string" name="canonicalName" value="ZNRF2 (212) ZNRF2"/>
    <att type="string" name="interaction" value="212"/>
    <graphics width="1" fill="#0000ff"/>
  </edge>
  <edge label="KLC2L (213) KLC2L" source="-34" target="-34">
    <att type="string" name="canonicalName" value="KLC2L (213) KLC2L"/>
    <att type="string" name="interaction" value="213"/>
    <graphics width="1" fill="#0000ff"/>
  </edge>
  <edge label="CRTC3 (214) CRTC3" source="-33" target="-33">
    <att type="string" name="canonicalName" value="CRTC3 (214) CRTC3"/>
    <att type="string" name="interaction" value="214"/>
    <graphics width="1" fill="#0000ff"/>
  </edge>
  <edge label="COL4A3BP (215) COL4A3BP" source="-32" target="-32">
    <att type="string" name="canonicalName" value="COL4A3BP (215) COL4A3BP"/>
    <att type="string" name="interaction" value="215"/>
    <graphics width="1" fill="#0000ff"/>
  </edge>
  <edge label="TPD52L2 (216) TPD52L2" source="-31" target="-31">
    <att type="string" name="canonicalName" value="TPD52L2 (216) TPD52L2"/>
    <att type="string" name="interaction" value="216"/>
    <graphics width="1" fill="#0000ff"/>
  </edge>
  <edge label="C10orf54 (217) C10orf54" source="-30" target="-30">
    <att type="string" name="canonicalName" value="C10orf54 (217) C10orf54"/>
    <att type="string" name="interaction" value="217"/>
    <graphics width="1" fill="#0000ff"/>
  </edge>
  <edge label="GRIPAP1 (218) GRIPAP1" source="-29" target="-29">
    <att type="string" name="canonicalName" value="GRIPAP1 (218) GRIPAP1"/>
    <att type="string" name="interaction" value="218"/>
    <graphics width="1" fill="#0000ff"/>
  </edge>
  <edge label="CRMP4 (219) CRMP4" source="-28" target="-28">
    <att type="string" name="canonicalName" value="CRMP4 (219) CRMP4"/>
    <att type="string" name="interaction" value="219"/>
    <graphics width="1" fill="#0000ff"/>
  </edge>
  <edge label="CSRP1 (220) CSRP1" source="-27" target="-27">
    <att type="string" name="canonicalName" value="CSRP1 (220) CSRP1"/>
    <att type="string" name="interaction" value="220"/>
    <graphics width="1" fill="#0000ff"/>
  </edge>
  <edge label="G3BP1 (221) G3BP1" source="-26" target="-26">
    <att type="string" name="canonicalName" value="G3BP1 (221) G3BP1"/>
    <att type="string" name="interaction" value="221"/>
    <graphics width="1" fill="#0000ff"/>
  </edge>
  <edge label="KIAA1550 (222) KIAA1550" source="-25" target="-25">
    <att type="string" name="canonicalName" value="KIAA1550 (222) KIAA1550"/>
    <att type="string" name="interaction" value="222"/>
    <graphics width="1" fill="#0000ff"/>
  </edge>
  <edge label="PLXNA2 (223) PLXNA2" source="-24" target="-24">
    <att type="string" name="canonicalName" value="PLXNA2 (223) PLXNA2"/>
    <att type="string" name="interaction" value="223"/>
    <graphics width="1" fill="#0000ff"/>
  </edge>
  <edge label="FCHO2 (224) FCHO2" source="-23" target="-23">
    <att type="string" name="canonicalName" value="FCHO2 (224) FCHO2"/>
    <att type="string" name="interaction" value="224"/>
    <graphics width="1" fill="#0000ff"/>
  </edge>
  <edge label="FNBP1 (225) FNBP1" source="-22" target="-22">
    <att type="string" name="canonicalName" value="FNBP1 (225) FNBP1"/>
    <att type="string" name="interaction" value="225"/>
    <graphics width="1" fill="#0000ff"/>
  </edge>
  <edge label="P2RY2 (226) P2RY2" source="-21" target="-21">
    <att type="string" name="canonicalName" value="P2RY2 (226) P2RY2"/>
    <att type="string" name="interaction" value="226"/>
    <graphics width="1" fill="#0000ff"/>
  </edge>
  <edge label="MYST4 (227) MYST4" source="-20" target="-20">
    <att type="string" name="canonicalName" value="MYST4 (227) MYST4"/>
    <att type="string" name="interaction" value="227"/>
    <graphics width="1" fill="#0000ff"/>
  </edge>
  <edge label="KIF1B (228) KIF1B" source="-19" target="-19">
    <att type="string" name="canonicalName" value="KIF1B (228) KIF1B"/>
    <att type="string" name="interaction" value="228"/>
    <graphics width="1" fill="#0000ff"/>
  </edge>
  <edge label="JUB (229) JUB" source="-18" target="-18">
    <att type="string" name="canonicalName" value="JUB (229) JUB"/>
    <att type="string" name="interaction" value="229"/>
    <graphics width="1" fill="#0000ff"/>
  </edge>
  <edge label="CCM2 (230) CCM2" source="-17" target="-17">
    <att type="string" name="canonicalName" value="CCM2 (230) CCM2"/>
    <att type="string" name="interaction" value="230"/>
    <graphics width="1" fill="#0000ff"/>
  </edge>
  <edge label="PIH1D1 (231) PIH1D1" source="-16" target="-16">
    <att type="string" name="canonicalName" value="PIH1D1 (231) PIH1D1"/>
    <att type="string" name="interaction" value="231"/>
    <graphics width="1" fill="#0000ff"/>
  </edge>
  <edge label="MICALL1 (232) MICALL1" source="-15" target="-15">
    <att type="string" name="canonicalName" value="MICALL1 (232) MICALL1"/>
    <att type="string" name="interaction" value="232"/>
    <graphics width="1" fill="#0000ff"/>
  </edge>
  <edge label="HECA (233) HECA" source="-14" target="-14">
    <att type="string" name="canonicalName" value="HECA (233) HECA"/>
    <att type="string" name="interaction" value="233"/>
    <graphics width="1" fill="#0000ff"/>
  </edge>
  <edge label="FIP1L1 (234) FIP1L1" source="-13" target="-13">
    <att type="string" name="canonicalName" value="FIP1L1 (234) FIP1L1"/>
    <att type="string" name="interaction" value="234"/>
    <graphics width="1" fill="#0000ff"/>
  </edge>
  <edge label="PTPN23 (235) PTPN23" source="-12" target="-12">
    <att type="string" name="canonicalName" value="PTPN23 (235) PTPN23"/>
    <att type="string" name="interaction" value="235"/>
    <graphics width="1" fill="#0000ff"/>
  </edge>
  <edge label="WDR13 (236) WDR13" source="-11" target="-11">
    <att type="string" name="canonicalName" value="WDR13 (236) WDR13"/>
    <att type="string" name="interaction" value="236"/>
    <graphics width="1" fill="#0000ff"/>
  </edge>
  <edge label="SAMD4A (237) SAMD4A" source="-10" target="-10">
    <att type="string" name="canonicalName" value="SAMD4A (237) SAMD4A"/>
    <att type="string" name="interaction" value="237"/>
    <graphics width="1" fill="#0000ff"/>
  </edge>
  <edge label="JMJD1C (238) JMJD1C" source="-9" target="-9">
    <att type="string" name="canonicalName" value="JMJD1C (238) JMJD1C"/>
    <att type="string" name="interaction" value="238"/>
    <graphics width="1" fill="#0000ff"/>
  </edge>
  <edge label="DOCK6 (239) DOCK6" source="-8" target="-8">
    <att type="string" name="canonicalName" value="DOCK6 (239) DOCK6"/>
    <att type="string" name="interaction" value="239"/>
    <graphics width="1" fill="#0000ff"/>
  </edge>
  <edge label="ALY (240) ALY" source="-7" target="-7">
    <att type="string" name="canonicalName" value="ALY (240) ALY"/>
    <att type="string" name="interaction" value="240"/>
    <graphics width="1" fill="#0000ff"/>
  </edge>
  <edge label="F2RL1 (241) F2RL1" source="-6" target="-6">
    <att type="string" name="canonicalName" value="F2RL1 (241) F2RL1"/>
    <att type="string" name="interaction" value="241"/>
    <graphics width="1" fill="#0000ff"/>
  </edge>
  <edge label="SASH1 (242) SASH1" source="-5" target="-5">
    <att type="string" name="canonicalName" value="SASH1 (242) SASH1"/>
    <att type="string" name="interaction" value="242"/>
    <graphics width="1" fill="#0000ff"/>
  </edge>
  <edge label="HD (243) HD" source="-4" target="-4">
    <att type="string" name="canonicalName" value="HD (243) HD"/>
    <att type="string" name="interaction" value="243"/>
    <graphics width="1" fill="#0000ff"/>
  </edge>
  <edge label="SLC12A6 (244) SLC12A6" source="-3" target="-3">
    <att type="string" name="canonicalName" value="SLC12A6 (244) SLC12A6"/>
    <att type="string" name="interaction" value="244"/>
    <graphics width="1" fill="#0000ff"/>
  </edge>
  <edge label="Q53SX1 (245) Q53SX1" source="-2" target="-2">
    <att type="string" name="canonicalName" value="Q53SX1 (245) Q53SX1"/>
    <att type="string" name="interaction" value="245"/>
    <graphics width="1" fill="#0000ff"/>
  </edge>
  <edge label="GOA (246) GOA" source="-1" target="-1">
    <att type="string" name="canonicalName" value="GOA (246) GOA"/>
    <att type="string" name="interaction" value="246"/>
    <graphics width="1" fill="#0000ff"/>
  </edge>
</graph>
